# Supplementary material for: Development of Biomarkers for Inhibition of SLC6A19 (B0AT1)—A Potential Target to Treat Metabolic Disorders
Source: Int J Mol Sci. 2018 Nov 14;19(11):3597. doi: 10.3390/ijms19113597 (PMC6274964; doi:10.3390/ijms19113597)
Supplement: Supplementary file 1 [file ijms-19-03597-s001.zip]

Archive with 3 entries (2 files):
- Supplementary files/
- Supplementary files/Supplementary_Paper_Metadata.xlsx
- Supplementary files/Supplementry table.docx
