# Supplementary material for: Development of Biomarkers for Inhibition of SLC6A19 (B0AT1)—A Potential Target to Treat Metabolic Disorders
Source: Int J Mol Sci. 2018 Nov 14;19(11):3597. doi: 10.3390/ijms19113597 (PMC6274964; doi:10.3390/ijms19113597)
Supplement: Supplementary file 1 [file ijms-19-03597-s001.zip › Supplementary files/Supplementary_Paper_Metadata.xlsx]

## Sheet: Urine
Metabolite ID	name	Retention Index (library)	Retention Index	mzmed	rtmed	QC RSD	20170516_U_KO_2	20170516_U_KO_3	20170516_U_KO_4	20170516_U_KO_5	20170516_U_KO_6	20170516_U_KO_7	20170516_U_KO_8	20170516_U_KO_9	20170516_U_KO_10	20170516_U_KO_11	20170516_U_KO_12	20170516_U_KO_13	20170516_U_KO_14	20170516_U_KO_15	20170516_U_KO_16	20170516_U_KO_17	20170516_U_KO_18	20170516_U_KO_19	20170516_U_KO_20	20170516_U_WT_1	20170516_U_WT_3	20170516_U_WT_5	20170516_U_WT_7	20170516_U_WT_8	20170516_U_WT_9	20170516_U_WT_10	20170516_U_WT_11	20170516_U_WT_12	20170516_U_WT_13	20170516_U_WT_15	20170516_U_WT_16	20170516_U_WT_17	20170516_U_WT_18	20170516_U_WT_19	20170516_U_QC3	20170516_U_QC4	20170516_U_QC5	20170516_U_QC6	20170516_U_QC7	20170516_U_QC8	20170516_U_QC9	20170516_U_QC10
							KO_F	KO_F	KO_F	KO_F	KO_F	KO_F	KO_F	KO_F	KO_F	KO_F	KO_F	KO_M	KO_M	KO_M	KO_M	KO_M	KO_M	KO_M	KO_M	WT_F	WT_F	WT_F	WT_F	WT_F	WT_F	WT_M	WT_M	WT_M	WT_M	WT_M	WT_M	WT_M	WT_M	WT_M	QC	QC	QC	QC	QC	QC	QC	QC
Unknown_1	M182T6	-	1094	181.984	5.85271	23.4033	24475.8	32677.3	35132	40944.8	13050.2	35933.3	17835.5	27830	33267.1	51962.3	35596	39035.7	39509.1	49186.8	13638.2	28860.7	14611.9	10656.7	24194.8	7891.88	6502.19	7293.91	12303.1	21957.4	7657.64	4659.81	8006.77	7375.27	7318.79	10046.1	11733	8839.12	17688.5	8680.32	30258.5	30970.1	32188.3	22423.9	18708.5	32062.7	22107	18381.3
Pyridine, 3- Hydroxy	M152T6_1	1136	1122	151.995	6.0053	56.3687	9531.76	19140.8	19365.2	18378.7	12458.4	20273.3	20154	25477.8	7493.37	7223.83	6786.19	7857.5	7010.13	9648.02	13087.7	13724	20196	16639.9	21785.6	6892.67	14219.5	16425.7	19586.7	30521	19437.7	18061	7164.92	6841.83	7736.1	8479.29	12580.4	13716.4	19555	18399.5	7166.09	7305.93	8878.19	23149.6	27555.8	7364.43	13902.2	19352
Unknown_2	M177T6_1	-	1151	176.971	6.05789	10.7845	6649.78	8136.28	12669.1	5933.81	7053.4	10600.3	4679.7	33312	13086.6	14172.2	16983.6	5219.27	7184.18	5719.89	7286.83	12316.3	4296.64	6146.69	16772.1	10871	11530.2	9954.4	9206.49	15616.6	11754.3	4705.83	5664.32	6363.03	4042.51	4481.48	6613.82	8486.02	16712.9	7323.02	10865.5	10619.1	11027.5	12177.1	12716.1	12069	13475.3	14317.4
3 hydroxybutyrate	M233T6	-	1152	233.068	6.06618	8.19484	11785.3	16721	45976.1	4496.34	10424.2	20113.6	4985.68	143362	11736.9	131546	293575	1362.48	5972.83	3611.87	4005.18	4587.66	1225.89	1396.5	5989.37	8420.89	33819.5	9706.29	10429.7	27797.7	13839.2	776.512	2215.69	1981.66	1368.76	1029.45	1813.99	11617.5	29302.9	6292.51	28241.1	29134	28159	28716.5	27861.9	32424.2	34182.6	32465.9
Butyro-1,4-lactam	M142T6	1144	1133	142.017	6.07975	26.4123	15373.9	23644.2	24679	39260.6	12300.4	27732.6	20346.6	17465.2	29916.2	27731.7	27906.4	32950.8	26572.8	44374.7	25218.2	32299.2	25645.6	24149.5	46328.8	9039.73	15401.8	17223.1	22626	46504.9	19018.4	17702.1	16949.3	6991.37	11503.3	15816.3	19678.6	23474.7	63178	16275.1	21585.5	20611	22934.9	29146.2	29807.7	33460.4	39852.4	40691
Aminobutyric acid	M130T6	1160	1161	130.06	6.1716	9.5659	110584	244884	193252	84076.6	49206.3	78959	82441.4	106781	63899.2	206411	188755	83939.8	150796	177424	201624	160277	79772.5	47911.3	111679	880.857	19518.6	362.551	893.666	1798.54	942.144	1779.89	1020.06	349.055	669.766	562.152	1160.49	1053.62	1854.79	985.021	72935.1	76759.4	75987.7	81161.2	79277.4	88699.3	95545	89433.9
Beta Alanine	M102T6_2	1184	1184	102.026	6.3797	37.0239	28522	77817.1	35584.1	9777.24	13455.6	39615.9	35209.2	27026.5	34131.7	84163.2	67103.5	19150.4	60705.7	32890.8	44413.9	22956	27586	9913.08	27767.8	31579.7	39670.6	29728.9	24938.5	124598	38627.5	9960.27	33268.1	17590.9	20744.9	17010.5	25417.6	54250.6	172333	21332.4	15695.3	23070.1	28586.5	38752.8	46803.6	49036.5	42359	56067.9
Valine	M144T7_1	1206	1206	144.1	6.56656	10.5722	1.30393e+06	2.94814e+06	1.83151e+06	1.11442e+06	482887	1.10589e+06	1.3185e+06	1.01898e+06	884671	1.53857e+06	1.18883e+06	2.82002e+06	1.9406e+06	3.52937e+06	3.69669e+06	2.6955e+06	1.57775e+06	952462	1.54292e+06	12160.5	11899.3	12412.4	11607.2	35896.6	14379.6	17504.6	14948.3	13959.1	12302.8	12633.4	14654.1	15509.7	33799.6	11281.9	937322	1.00229e+06	1.03878e+06	1.12011e+06	1.09971e+06	1.19429e+06	1.27267e+06	1.23941e+06
Unknown_3	M81T7_2	-	1251	80.5152	6.98059	27.4295	14806.9	26501.3	21087.4	18917.9	14452.6	26995.7	20634.2	29723.5	12916.7	31455.9	14167.9	22537.2	12044.5	22854.8	22672.7	13556.6	23708.7	16055	14398.4	520.898	438.72	377.332	438.797	96.9537	489.37	489.356	155.07	258.35	161.183	162.009	222.785	117.613	611.28	296.243	13474.2	13366.4	13304.7	15302.7	18875.3	16041.5	8540.85	22460.6
Ethanolamine	M174T7_1	1260	1257	174.081	7.02053	17.7177	8683.91	18977.9	22107	5005.87	5380.2	8355	5126	60177.1	3871.64	22790.4	6531.94	62010.6	144165	72366.9	84226.8	36890	36038.4	35461.1	143426	29095.7	19428.2	10391.9	3926.68	3387.79	9483.75	27664	84785	132644	55362.3	57075.6	94168.7	8749.3	4207.06	10403.2	60740.3	63029.6	69719.5	50294.7	45688.7	76745.3	50440.7	58330
Glycerol	M205T7	1262	1259	205.084	7.04132	13.8895	130312	125088	132304	133057	137109	145754	137037	164255	200107	158238	171549	159553	170600	149388	163636	174092	158532	166421	314419	159635	197351	247143	138806	391936	184246	205337	136119	153730	142714	210644	163873	158771	436522	156228	171214	170638	141071	179929	180835	206245	219449	209674
Leucine	M158T7_3	-	1261	158.118	7.05018	33.4427	297198	742581	467919	271935	145291	315487	419355	258632	281186	556355	381850	707139	570678	847317	892057	826282	511605	374348	821213	1489.09	1525.56	1972.35	2142.61	1284.05	3109.46	5592.87	1599.52	2445.95	3127.79	2370.4	4243.92	3608.15	2779.97	2718.06	209667	230214	231323	300966	361684	348732	421459	530416
Urea	M189T7	-	1270	189.022	7.05648	14.3906	119322	117414	133686	129745	144968	150888	134315	150338	89867.1	167551	134350	154766	184834	152198	85611.6	89657.4	152165	91764.9	147901	75301.5	146724	76566.4	127429	88132.9	93106	136653	161273	91209	137804	148368	171858	171003	161480	178181	71316.3	69409.2	69858	76079.9	86874.6	89141.6	91684.6	100662
Phosphoric acid	M299T7	1262	1274	299.1	7.05939	34.2097	1.16452e+07	1.17606e+07	1.34871e+07	1.30682e+07	1.4695e+07	1.49013e+07	1.38415e+07	1.49942e+07	1.34127e+07	9.19086e+06	1.31913e+07	1.57577e+07	1.59365e+07	1.53518e+07	1.77849e+07	1.59582e+07	1.54997e+07	1.08324e+07	1.58495e+07	8.07221e+06	8.54396e+06	9.56426e+06	1.3013e+07	1.06941e+07	9.40821e+06	1.36156e+07	1.61924e+07	1.00123e+07	1.42308e+07	1.44236e+07	1.72135e+07	1.72234e+07	1.42085e+07	17693910	7.23344e+06	7.39968e+06	7.52075e+06	8.18048e+06	8.75448e+06	1.71563e+07	1.01612e+07	1.06601e+07
Unknown_4	M84T7_1	-	1271	84.0649	7.16143	9.01026	34621.1	46114.8	42276	49393.5	24215.5	47608.2	28503	41570.9	24462.1	61826.4	37343.5	48872.1	40412.7	57694.6	43529.6	29074.2	33779.2	24703.8	41221.8	58760.5	65877.4	46096.3	74063.1	186158	76993	33885.2	47931	54179.6	43535	37431.2	66997.5	43867	121755	43311.2	60061.3	57953	60375	63939.5	65356.7	67549.8	76594.6	64105
Isoleucine	M158T7_2	1280	1288	158.1	7.27032	13.3612	686966	1.67333e+06	1.11497e+06	672707	240321	448285	574635	507779	508518	1.16936e+06	1.06771e+06	1.396e+06	1.21883e+06	1.67033e+06	1.8367e+06	1.67715e+06	786153	533205	1.28644e+06	3503.57	3133.91	2133.94	4826.88	13292.4	5006.05	8440.58	6867.87	4414.2	6489.69	3231.08	938.896	8088.36	1575.74	5303.74	516875	579864	596323	637722	601905	781458	702160	713320
Proline	M142T7	1297	1298	142.051	7.28066	35.772	11055.8	24999.1	16096.4	10761	3766.26	6072.3	7216.35	7762.09	1187.72	18142.6	15727.7	20886.7	17689	25946.4	27386	5613.74	11610.1	5226.09	5131.68	309.369	137.478	48.347	44.9692	472.318	161.419	129.568	273.358	193.089	87.4902	387.627	99.5467	112.378	622.365	224.211	7122.8	8920.48	7854.07	8753.05	6551.98	11440.5	7106.79	2056.73
Glycine	M174T7_2	1303	1303	174.1	7.40545	25.5249	2.23391e+06	3.91794e+06	3.36844e+06	3.74508e+06	1.06234e+06	1.51944e+06	2.22713e+06	2.27642e+06	2.55704e+06	4.16743e+06	2.82812e+06	5.41926e+06	5.43354e+06	4.95626e+06	4.89756e+06	6.04639e+06	3.83262e+06	2.53891e+06	6.85644e+06	46953.8	53378.9	32200.5	16670.9	34111.1	43741.7	16112.1	37621.8	89510.8	41825.6	38904.3	30951.4	28966	73372.2	21577.1	2.27935e+06	2.4237e+06	2.57362e+06	2.04004e+06	1.4818e+06	3.41642e+06	1.753e+06	2.27207e+06
Phenylacetic acid	M164T7_1	1302	1305	164.038	7.43075	16.4502	14756.7	24365.1	20001.9	15513	7123.21	16056.6	11864.8	8731.75	15190.3	24505.6	21493.5	2985.32	3729.03	4378.04	3857.66	4036.22	1124.02	1306.52	1787.48	10459.1	11221.2	9806.92	7799.83	24943.9	7307.59	99.6269	1412.24	822.827	571.268	715.851	683.144	7581.74	28597.9	6351.56	11044.5	11487.4	10552.5	12354.9	13786.3	15582	15461.7	15829.3
Succinic acid	M247T7	-	1311	247.078	7.46748	20.8449	38622.9	36471.6	37217.4	23664.9	57990	81605.7	20133.3	246573	120308	49071.9	58158.3	28398.9	28043.3	27721.2	80143.2	50431.3	16389.6	18182.3	60783.8	29444.5	84111.8	36774	80638.3	187173	104053	83748.1	43179.3	92999.7	62330.2	40381.7	116987	70634.1	114572	27036.8	77833.3	77542.8	59336.3	85261.8	90188.2	105553	115133	107741
Glyceric acid	M189T8_1	1319	1320	189.017	7.55086	13.1891	36150.1	47620.9	36994.4	6558.34	18149.9	35734.5	32445.8	34827	56577.7	61171.4	51275.5	65387.7	111557	80388.2	76784.2	51237.7	33794.1	39911.9	183275	74331.2	55641.5	45332.3	29101.4	78191.5	67068.6	45492.9	69109.9	130411	48986.3	84164.6	84636.6	52434.8	92820.9	23761	63709.3	63383.8	63497.5	67498.9	67006.7	78914	86439	82435.1
Uracil	M241T8	1335	1336	241.056	7.69846	15.4729	14775	23431.2	17614.8	13565.9	6240.7	12847.1	10855.5	18769.4	12252.1	23368	19382.2	18892.2	34456.9	29825.9	25513.9	34107.2	17633.9	16868.2	46914.3	24037.9	24132.9	16070.6	18821.9	47514	15095.8	11492.6	24705.9	35036.5	17854	24537.6	31490.5	31638.1	58785	17776.7	22056	24679	23053.6	26108.9	25511.8	29513.9	33262.9	32374.9
Serine	M204T8	1352	1350	204.1	7.81931	11.6043	944768	2.70533e+06	1.93965e+06	2.37812e+06	249689	918914	994731	999722	660826	1.47602e+06	1.00994e+06	2.64224e+06	1.8996e+06	3.26193e+06	2.22093e+06	2.52651e+06	1.43831e+06	494005	1.56398e+06	7935.69	9289.45	6270.38	4034.57	10463.1	7021.8	2013.16	5226.96	9160.52	3282.7	4893.19	11861.6	8001.36	19403.2	4369.25	1.05959e+06	1.10924e+06	1.11911e+06	1.13976e+06	920973	1.28427e+06	1.1554e+06	899997
Alanine	M262T8_1	1360	1357	262.067	7.83033	14.2601	3237.39	7907.78	5073.76	6732.26	569.831	2617.03	3063.46	2992.34	526.482	4743.66	3101.03	7941.56	5396.62	9089.13	6207.49	7400.55	4263.89	1487.1	3079.24	115.957	527.454	273.438	187.809	679.603	238.899	30.5361	228.005	78.4947	64.3198	54.2731	189.525	269.072	757.054	183.765	3585.06	3892.36	3450.83	3406.48	2973.66	4073.14	3820.49	2582.29
Threonine	M291T8	1377	1375	291.151	8.04192	8.83612	329195	791448	597391	563775	112903	354186	351866	332627	359311	687354	460561	588285	549321	816553	584222	591205	353622	203278	643585	3009.56	2055.27	2317.93	1480.62	4318.07	1953.4	1908.72	1405.82	2756.47	1206.28	1477.1	3582.46	2492.58	6153.1	1872.39	339959	341656	326056	331124	282655	374296	369150	312461
Unknown_5	M268T8	-	1388	268.058	8.18392	22.7775	2213.45	3695.38	3900.24	4225.13	2558.55	1338.14	1750.49	2912.03	3750.98	2047.12	1773.95	3214.12	4319.23	3502.39	3747.82	3171.36	2867.65	2679.78	4036.83	2784.59	2509.37	2278.25	507.338	1108.95	1305.4	855.682	792.206	3348.78	1178.6	1115.79	2259.46	1149.85	576.836	1062	4363.65	4302.77	4159.72	3618.22	2387.99	4319.76	3838.34	2375.63
Thymine	M270T8	1397	1397	270.088	8.24158	30.2273	1056.62	1468.69	1155.6	535.219	413.439	1118.73	850.013	1420.69	468.34	1690.49	1807.87	1981	1522.56	3515.84	2005.43	1320	2153.63	1257.7	1942.31	1268.13	2031.95	1664.05	2321.23	5771.13	932.228	1931.21	2943.41	4133.66	1855.26	5147.28	3267.77	4792.26	6341.53	864.343	1225.7	1583.85	1834.12	2208	2080.15	2819.84	2862.58	3118.93
Glutaric acid	M261T8	1401	1400	261.078	8.26338	14.2909	10761.1	156077	8540.64	5839.83	45873.1	15047.1	5048.59	23223.4	99199.5	10769.3	67600.8	7768.84	3547.14	5285.89	18455.4	49382.5	40268.7	2120.58	4390.84	1071.05	17403	12844	5984.83	11327.7	1888.35	2355.35	1658.39	2288.22	1476.95	1609.92	12566.9	3684.67	84973.1	17713	24762	24942.6	22079.7	27508.9	26816.7	32001.8	32419.9	32365.7
Unknown_6	M162T8_1	-	1419	162	8.43227	10.7312	6195.71	11491	10369	8313.19	2924.72	6097.89	5218.86	5519.56	8437.7	15782.9	10572.8	7102.81	9617.68	10368.9	9353.88	11150.5	5102.88	4441.03	13753.6	602.934	751.833	463.722	255.461	905.68	214.875	376.264	785.713	1084.13	444.908	517.652	1111.92	641.357	2999.78	600.573	7184.47	5835.82	6570.79	5580.71	5734.95	7161.97	7258.18	6738.36
3,4-Dihydroxybutanoic acid	M233T8_1	-	1420	233.077	8.43543	14.4968	11843.3	24016.4	21011.3	17518.5	9999.73	23056.1	11630.5	20918.3	27310.8	38959.9	24118.4	8917.57	16368.3	14537	12686.5	15827.2	5956.29	12029.5	28174.5	21811.3	35686	26447.1	23587.4	65272.6	25024	7502.53	10141.9	11964.8	6742.36	7259.18	11007.9	28426.6	94170.2	23115.5	23507.1	24288	23758.4	24596.1	25613.9	30536.4	32353.2	32435.8
Alanine beta	M174T8	1422	1423	174.086	8.46233	34.3315	35572.5	80896.8	101370	89034.5	24497.6	11100	20128.5	53779.5	44040.5	73639	98934.6	41446.4	106087	93118.9	57590.2	71065.5	26368.1	34298.2	122895	78069.5	126580	57968.7	2288.92	34899	14903.3	1549.73	9714.2	41163.8	29965.9	10240.1	18216.1	46939.8	70844.7	22501.7	49615	53658.2	62927.1	95226.3	60745.3	94832.1	120973	59548.5
Butyrylglycine	M158T9_1	-	1447	158.062	8.66138	15.8134	27623.4	43880.5	34507.4	6384.54	11799	26251.2	18457	32992.6	32892.1	100303	95665.9	32707.4	113904	49829.7	44487.4	33532	51542.5	34487.1	192750	74955	143015	68149.3	64708.4	123859	139586	39985.5	84262.6	116848	45275.1	46137.7	171326	88603.2	237454	53668.1	72065.2	71510.9	69877.8	78047.8	84492.4	87506.6	102123	102682
Aminomalonic acid	M320T9	-	1461	320.105	8.79274	27.6422	2973.27	15326	8429.12	4946.85	1562.91	4825.34	6506.69	3061.45	16378.4	36425.5	4398.29	10433.7	9596.71	17412	11450.3	30690.3	9446.7	7370.26	106666	334.047	420.894	215.654	243.872	3996.84	330.401	228.57	299.418	250.209	28.6487	5.80024	339.398	167.793	6842.51	263.7	4532.12	7174.75	3511.77	4961.55	6481.78	6104.65	6195.52	8829.89
Glutamine - H2O	M155T9_2	1469	1469	155.097	8.86705	83.0792	380624	800758	983365	1.01029e+06	592898	807601	806447	1.57078e+06	1.95798e+06	1.9084e+06	1.38161e+06	1.33928e+06	1.50832e+06	2.04658e+06	2.33145e+06	2.85737e+06	1.36408e+06	1.67973e+06	3.26184e+06	2254.08	4444.78	2912.07	2799.4	4778.13	4632.04	1096.91	3493.71	10445.2	3685.49	6671.45	10777	7302.35	15960.6	5903.07	120980	169349	199024	476181	598698	968885	1.37226e+06	1.62645e+06
Malic acid	M233T9_1	1474	1474	233.064	8.91572	10.739	8159.63	10437.6	10559.8	6918.77	13263.5	19446.3	4691.61	332941	41327	14346.7	14925.5	4553.37	2740.3	9847.53	16818.6	12601.9	1877.87	1770.9	9352.27	3440.36	12016	3122.31	11007.9	32467.8	12835.3	11184.6	4964.6	7157.28	5393.41	3875.08	10179.1	7521.15	12930.6	3080.25	21002.2	22032.1	20096.7	21297.7	20332	23890.6	26708.7	25167
Threitol	M205T9_2	1485	1488	205.091	9.03181	10.54	29989	40733.8	40829.7	45063.8	17874.8	39135.8	26717.9	50063.3	59502.5	66629.2	40422.5	53516.1	63604	73990	50227.8	78142.5	44211.3	36847.3	146560	59159.3	86660	61993.6	57717.1	156422	62506.2	62221.3	63340	79396.8	40371.4	50553.8	102213	61670	203006	49923.4	71039.3	74134.4	73018.5	77965.1	74992.7	85486	94952.4	87032.7
Nicotinamide	M179T9	1489	1489	179.007	9.05101	6.02554	16467.1	26955	25892.3	19575.1	9310.43	16908.2	9160.48	17533.6	21320.1	48330.1	22361.1	23643.8	39605	33178.6	41647.8	41511.8	27331.9	24255	95387.4	28150.2	48177	28192.8	29799.4	94904.6	33349.6	16037.2	18182.1	42463.9	14202.7	22393.9	72339	34679	107979	23396.4	40469.7	41480.6	41917.8	43689.5	43951.9	46319.4	48062.9	46011.5
Adipic acid	M186T9_1	1497	1498	186.005	9.1288	8.71893	5742.4	11380.5	10294.6	8960.35	3707.11	8736.86	4704.89	10887.9	11616.2	13758.7	7990.11	10309.8	16231.4	25846.9	13830.3	20283.6	10424.3	7481.17	36730.5	4380.12	4029.78	3096.13	2241.25	10027.4	3738.71	3544.77	4937.49	6049.39	5338.15	4761.68	7023.87	4644.19	18526.5	3911.04	10590.5	11532.4	11901.9	11649.3	10738.4	12630.4	12808.8	13622.4
N-acetyl-serine	M261T9_1	1505	1499	261.076	9.13091	11.1748	6149.25	10284.5	12335	9563.09	3582.34	7833.54	4959.38	11864.1	11360.5	13331.4	8069.47	9975.23	16981.5	26495.8	14462.6	20912	11430.8	7684.7	37178.4	4918.96	4455.82	2780.18	3100.45	10274.8	4300.92	3513.14	4520.24	6023.75	5632.33	4458.94	7154	3827.31	18260.1	3707.07	11611.7	11775.6	12606.1	11576.6	9976.23	11734.3	13575	14390.8
Asparagine-H2O	M288T9	1501	1501	288.111	9.14503	23.9697	1007.94	3739.26	5849.29	3144.95	365.148	791.399	501.464	709.494	1049.68	3954.84	5130.41	4870.52	13406.4	19381.6	9113.39	14230.7	4771.52	3041.42	43321.5	1072.07	1161.64	508.287	217.499	2070.04	189.964	29.5033	373.801	2043.24	390.066	327.766	3462.77	508.206	4876	1094.47	5857.51	5258.79	5835.21	6422.65	2465.13	4917.81	6189.68	6307.38
Methionine	M176T9	1515	1515	176.087	9.2508	9.41019	460621	1.36301e+06	940686	1.15361e+06	227647	514380	654468	440678	560314	1.01887e+06	569264	1.03149e+06	725619	1.26555e+06	796777	923326	506129	298199	609673	4888.3	4068.96	5083.22	1976.95	6758.34	2022.4	297.457	560.061	4676.57	2030.89	2619.53	6995.25	3064.14	13380.7	1664.88	491635	499900	502241	497918	416789	583846	539246	488588
Pyroglutamate	M156T9_1	1521	1523	156.047	9.30839	13.6872	5.70605e+06	7.49389e+06	7.44011e+06	7.41463e+06	3.92397e+06	6.59114e+06	6.57741e+06	8.00916e+06	7.70923e+06	8.97392e+06	7.33156e+06	8.00388e+06	7.05605e+06	8.03445e+06	7.31723e+06	8.5817e+06	6.43139e+06	4.94169e+06	8.17528e+06	153051	197804	154436	214939	489562	178980	138384	138216	163044	106837	136389	238454	208070	554535	190217	4.57615e+06	4.73983e+06	4.62828e+06	5.45813e+06	5.66206e+06	5.86353e+06	6.41426e+06	6.35851e+06
Unknown_6	M155T9_1	-	1532	155.071	9.39938	28.9394	324248	263531	171612	153519	316873	353953	535174	296862	557624	438388	247629	249610	223761	208189	273238	281114	260963	272422	144706	9487.77	11777.3	10403.3	17330.6	21928.5	17232.5	18729.4	23677.2	22446.6	13991.3	21039	27445.7	31213.2	43705.3	33733.9	128349	135411	128532	142814	235940	178150	219377	251815
Threonic acid	M292T9_1	1545	1542	292.103	9.46134	11.1748	56756.1	83750.5	75630.2	29866.7	26963.6	82898.6	59070.5	57460.4	132557	137106	85059.4	139290	222040	221183	178262	88642.6	90575.8	76397.6	359900	177537	125098	85749.6	75929.6	240710	119548	146557	127040	203544	109793	136398	211406	128387	281783	60311.1	145290	143243	142923	150581	153319	172832	187830	179033
3,5-bis(trimethylsilyloxy)-3-methylvalerate	M233T9_3	-	1546	233.085	9.49669	11.0643	6965.55	7840.57	7473.7	6896.48	2521.25	6056.72	6030.92	10476.3	8194.79	10004.7	5594.58	813.917	1123.73	1373.56	429.475	883.902	284.523	474.571	1777.91	8977.22	6515.53	6281.06	5887.86	15095.3	9987.77	103.785	783.03	1071.13	706.988	164.968	568.224	10574.5	24678.8	6539.03	6597.58	6063.72	6998.95	6643.37	6493.03	7286	8591.25	7421.66
Creatinine	M329T10_2	1553	1554	329.171	9.547	70.4109	17136.8	12447.2	11410.3	3995.55	3450.12	4061.62	6911.28	4994.8	6213.98	13551.8	29926.9	14229.2	21625.1	12101.6	21891.4	7278.41	7093.03	2117.67	12388.6	34961.4	24877.5	10804	9953.01	78721.8	5088.42	3442.21	10427	15656.2	12245.6	10140	23291.7	15300.7	130868	9181.88	60901.7	36339	32296.6	12828.7	8521.5	30999.2	15444.8	8296.22
Glycine, N-(1-oxopentyl)	M186T10_1	-	1556	186.024	9.58042	38.8622	10527.8	4426.79	7235.28	2948.79	3225.82	5392.57	4197.28	8936.05	31573.2	10357.9	7338.68	2090.28	4280.74	9954.53	3817.23	4402.44	5754.66	4450.25	24961	3978.88	2646.82	1755.49	2428.79	12319	2971.58	1498.27	6228.01	14314.8	7304.11	348.182	12997.5	2059.8	16923.5	2188.26	18301.5	19499.4	22174.2	9186.4	9233.1	12198.2	8089.31	12147.4
Glutaric acid 2 hydroxy	M129T10_1	1569	1566	129.001	9.62888	11.5255	81242.9	108798	109300	111162	73276	130369	80133.9	327955	255301	132123	88294.8	68118.2	50591.3	94952.8	136598	107246	42988.7	44388.5	118867	81581.2	236548	105713	155612	576122	163020	122563	100042	124500	118336	75075.1	136827	162323	449849	103405	153877	155204	156902	172455	173158	190325	207506	195034
Unknown_6	M185T10	-	1568	185.013	9.63377	16.4844	2657.69	8180.26	5432.49	2796.61	3057.68	4416.6	2385.46	7614.54	7248.27	13001.2	8469.04	6670.08	4656.85	5130.32	6614.19	9675.55	5912.51	1873.9	5954.73	2915.19	4319.31	2910.28	2816.76	7919.46	3158.71	2337.42	1726.03	2053.82	1643.2	1513.26	3230.89	2379.01	6258.5	1448.19	5087.02	4949.6	5397.43	5809.3	5255.21	7578.35	7116.29	6337.07
Carbohydrate	M306T10	-	1571	306.13	9.67402	7.923	11410.7	12980	8237.58	7806.82	3359.96	12459.5	11476.4	9298.22	31373.5	3433.52	2465.9	16823	9741.04	24062.8	9853.56	4274.97	11885.6	8498.8	6296.58	12610.1	17444.4	32761.9	19295	77069.6	10991.5	22772.3	11912.5	2084.56	14426.5	13433	28916.4	18144.4	86516.5	18530.9	23180.7	22789	22661.5	20715.7	20543.9	24715.8	25775.6	24151.6
Glutamine - H2O	M154T10	1580	1589	154.017	9.80787	25.3059	108640	333739	318540	228386	52206.5	114192	214017	474801	277328	296105	152543	157235	157192	252813	249459	261531	133617	101347	305029	491.554	1071.41	228.695	979.579	4304.87	346.21	484.476	637.573	1363.92	374.482	727.561	3627.88	602.557	6475.78	472.716	76272.3	79121	81782.1	111212	100651	109175	121835	154942
Glutaric acid 3 hydroxy	M247T10_3	-	1596	247.076	9.85838	12.7819	5322.18	25333.8	12912.3	5960.67	9866.21	11175.8	4533.61	25613.1	27437.2	9773.99	23609	3762.53	3014.48	5304.21	10811.9	33702.8	25313.5	2093.58	6724.97	2241.19	9805.51	2363.61	4858.08	12691.6	6405.39	3315.99	2208.39	3296.8	3486.54	1566.99	3981.11	4767.33	8063.79	1482.87	9767.88	10745.8	10373.9	11885.4	11469.7	11767.3	14447.5	12945.5
Unknown_7	M116T10_1	-	1596	116.001	9.86828	8.35834	54793.9	74987.8	95607.4	74501.5	67016.8	105303	67045.6	108562	242219	146524	50703.5	99211.6	153307	113865	139071	234055	69620.3	138745	319986	116138	137964	152571	57387.6	185216	136736	50453.8	82840.6	163902	54206.7	48155.8	98408	81103.6	286304	86496.2	146885	147256	153784	158167	154993	170225	184172	173806
Ornithine	M142T10	1609	1609	142.05	9.95831	31.7162	17123.3	64357.2	41422.9	35479.2	6322.77	20901.8	14784.1	23568.3	25018.4	49715.1	51478.9	66124.2	49071.5	69234.9	79777.4	76866.7	30458.9	15996.7	35893	905.66	1801.42	7208.17	1254.31	3479.84	1964.62	1304.12	1193.96	2606.54	1127.92	768.28	3793.12	1441.3	5799.38	1176.4	21304.4	22501.6	22696.8	16213.4	13408	37680.1	27804.1	24871.6
Unknown_8	M164T10_2	-	1614	163.998	9.98254	13.0752	2985.02	4827.94	5866.11	14553.2	4138.61	9743.16	3614.43	8300.47	9818.14	9762.14	3308.94	10254.7	8051.41	14223.5	4710.69	7436.13	4070.37	7280.05	8186.57	2446.96	3826.68	3631.47	4552.92	12299.4	3569.44	4315.69	3150.87	2461.51	3026.96	3534.44	4041.17	3620.32	10678.8	3210.52	6646.52	6505.09	6560.33	6893.45	7407.21	8290.49	8902.22	8556.65
Glutamic acid	M246T10	1614	1614	246.097	9.99431	9.67104	43167.5	93425.8	76657.8	70444.6	20663.3	58331	43595.5	85893.6	99495.1	97907.1	58056.7	75679.9	78886.7	115678	74843.1	192795	48627.9	41173	115605	9583.58	13260.5	6341.42	9486.28	26571.5	5752.83	5345.72	5368.09	9827.38	4275.44	12053.8	12603.3	8293.61	21599.1	9168.43	60614.3	60647.6	58222.1	57832.8	53168.4	68001	70824.3	66969.7
Asparagine	M216T10	1621	1618	216.065	10.0279	31.1075	3714.1	66398.6	69411.7	76704.6	1151.28	5601.14	3659.17	27567	7239.58	15904	12221	20889.6	12031.1	106699	31054.6	53943.6	39570.4	7065.69	54528	601.175	1286.02	1049.77	2926.13	2840.56	916.546	1850.92	447.672	1877.6	562.068	635.078	3219.38	4565.43	11037.4	4143.5	11390.6	12166.2	10500.5	17219.7	6152.5	7303.91	14119.1	11937.1
Glycyl-l-proline, n-butoxycarbonyl-, butyl ester	M254T10	-	1630	254.029	10.1168	11.9001	6722.12	20424	17940.9	18143.6	3193.67	15067.7	9254.02	19661.2	5728.8	15777.7	9598.19	19677	16620.4	24365	13505.8	19123.7	8470.52	5552.93	23283.6	1978.61	879.322	2061.67	1409.1	4187.97	1322.03	2714.84	1892.16	2838.48	1558.3	3101.27	5577.95	2719.66	4341.54	2526.73	10853.1	9938.46	9636.87	12729	11467.5	11528.2	13708.3	12123.3
Phenylalanine	M192T10	1629	1630	192.1	10.1329	8.99654	249141	777915	462037	391442	137855	306863	314539	277488	214555	380560	307625	790331	629711	1.02194e+06	992618	843731	390046	286904	446030	4281.54	4997.34	3753.99	2058.17	20007.7	1454.11	2738.15	1181.31	3996.7	1209.11	6874.18	7053.29	3198.39	17919.6	4933.23	306828	302350	298735	308311	292038	347661	367972	351258
Unknown_9	M189T10_2	-	1638	189.047	10.1809	9.63848	1517.72	36781.4	32418.7	32772.4	8402.59	21133.3	14421.3	30056.9	30609.1	46834.6	32934.3	21471.4	51519.4	33881.9	29551.2	45981.2	2099.91	15629.6	55829.5	72201.5	39433.9	1612.16	24579.1	91726.9	1679.17	22630.4	82112.2	98742.1	51361.6	38302.6	100669	42691.7	125762	23097.5	42285.2	41507.6	40932.7	42748.2	39405.7	45569.5	52861.4	42275.5
Hexanoylglycine	M158T10_2	-	1644	158.06	10.2271	22.9856	33608.3	22675.3	16032.6	5212.15	10155.2	26731.6	22721.5	19057	40053	100076	50805.6	26870.7	129957	24467.7	46783.2	21126.5	25270.5	35002.5	144168	84331.5	81700.9	48684.3	49826.5	71439.1	134210	47885.1	184038	243397	78462.4	79424.8	248877	84170	124590	53841.4	56706.5	57517.7	63424	50317	91256.3	93549.9	71137.6	68856.2
4-hydroxybenzene-acetic acid	M179T10	1643	1644	179.043	10.2274	17.4982	40428.2	49409.8	46111.4	57603	25281.5	43335.8	39062	50690.3	70022.1	79826.6	51939.4	34134.7	34844.2	41844.4	33462.5	53436.8	34473.6	32302.3	52995.9	30305.7	28015.3	24492	28250.5	72487.3	28893.4	14516	24353.9	22066.8	19376.2	19503.6	27013.7	34812.9	82203	32813.6	39733	41090.1	36313.2	46240	47538.7	52316.9	57801.6	58700
Unknown_10	M193T10	-	1648	193.081	10.2488	11.5765	12338.1	24009.6	17063.5	43094.4	16542.8	49844	58643.7	32867	49062.5	34492.3	23066.8	56931.3	26598.5	54673.5	185051	30514.6	17973.9	23359.5	41393.4	15713.4	45814.1	23415.2	55652.9	158890	25919.1	47659.2	36860.2	18427.2	43819.8	52629.9	51337.4	38278.9	96657.7	24758.3	44738.7	44994.5	43239.4	48908.1	47040	54374.8	58612.6	55535.4
Unknown_11	M219T10_2	-	1651	219.089	10.2803	8.11554	11267.8	3381.58	2310.59	2207.88	2822.56	12243.4	11045.1	9684.06	29198.4	30974	21281.3	22613.8	72080.7	84312.8	48982.9	10465.4	25224.5	8426.79	107765	41529.2	34341.9	6909.51	13688.9	63767.6	36853.7	37497.5	33857.5	36727.2	30119.5	26778	80035	22468.7	28340.2	5864.58	37893.1	38424.1	39076.2	34925.1	33346	41497.8	42450.9	40425.5
Pyrophosphate	M451T10	1653	1653	451.119	10.2943	11.5494	13611.1	22326.6	23649.1	22762.5	5542.49	18247.7	16480.1	20356.7	19830.5	30719.5	11881.3	7356.19	14275.3	11689.7	11843.3	19268.7	8534.21	11944.9	33981.3	23024.2	24310.6	20100.9	14193.1	22289.8	20021.1	5149.7	9999.73	26314.5	7869.55	4235.85	14280.4	18420.6	46852.6	12845.4	32990.6	29891.5	25531.5	31821.6	30495.5	25387.1	26049.1	24803.4
Unknown_12	M290T10_2	-	1660	290.195	10.3539	10.0091	72899.5	48892.3	76511.3	54827.5	59242.3	49746.8	47900.3	52009.3	81870.1	74515.7	60400	69862.1	71589.8	72919	80318.3	93697.1	76924.6	83831.7	80559.3	64605.5	34276.5	35503.8	38334.5	37520.6	41441.1	53618	38371	47708.6	78130.3	66456	91298.8	99622.1	115008	80955.3	98094.3	99133.5	99114.8	102334	98819	111674	124926	119817
Hexanedioc acid, hydroxy	M129T10_2	1663	1664	129.002	10.3776	10.8353	16208.1	102699	17396.3	16755.1	9901.8	17283.9	10339	22373.4	24641.2	24167.3	38080.6	21366.2	23888.7	27410.9	18953.4	30940.7	36301.9	12394.4	59122.9	76048	70086	51123.7	54481.5	55981.5	50690.9	14019.8	35036.5	28454.5	21480.2	21056.3	44854.4	55353.6	217359	49537.1	35163.3	35289.4	32263.4	39605.7	38004	40724.5	45333.3	41358.4
Asparagine	M231T10_2	1666	1668	231.1	10.3976	6.43153	122375	316154	174047	177413	47671.8	131927	152412	192739	129195	285273	138045	291393	198569	208617	194614	220004	122995	79616.2	188416	2681.56	9101.32	2965.51	3944.99	10020.9	1962.86	1808.32	2086.41	1731.57	765.413	1422.91	5567.19	2522.78	12101.1	3467.85	137684	137231	134276	122121	125492	139228	138558	117764
Unknown_13	M162T10_1	-	1671	162.015	10.4275	20.8128	22616.3	34931.5	32025.9	33899	10603.3	32660.4	20040.3	27153.3	37620.5	65007.5	31845.3	38349	36728.1	40602.1	14210.9	26172.5	9845.03	7320.03	21757.3	26232.5	20018	12281.6	19962.9	27459.1	13328.3	5926.29	11152.9	8731.46	8653.99	9964.38	12587	15803	19599.6	10427.4	34636.5	33673.5	35780.3	25589	25881	34543.5	24928.1	19368.1
Taurine	M326T10	1673	1672	326.1	10.4376	14.7707	289662	1.00272e+06	263238	222886	28612.1	271984	356440	238881	91742.7	614612	373839	291781	138509	188851	46036.4	60662.6	33896.2	31294.9	144487	1.18785e+06	202701	146076	2.06629e+06	3.48821e+06	118190	584688	776637	593251	429280	1.25774e+06	1.94053e+06	633422	1.34834e+06	378786	1.29227e+06	1.248e+06	1.1645e+06	1.06845e+06	986534	1.02789e+06	967862	813063
Arabitol	M217T11_3	1707	1692	217.091	10.5825	10.5904	25784.3	48845.4	40097.1	29532.9	14872.7	25785.4	18617.8	57885.7	48059.8	63661.2	40680.2	35345	67594.2	54231.6	44631.6	51204.2	32513.1	31071.6	108001	43830.7	61614.9	38401.5	47493.7	113190	64054.2	18835.6	35756.7	53860.7	22344.2	21434	55320.1	42236.1	171907	40537.2	56182.9	57131.3	55654.1	57843.1	58008.5	67979.9	71831.3	67973.1
Ribitol	M217T11_2	1712	1712	217.1	10.7323	11.3582	444062	591168	497248	494871	420258	480249	462212	503995	541470	533050	535556	550123	543841	559422	521871	582043	531523	511237	613105	447549	470105	463550	462087	574225	448016	463095	433552	510002	472377	467213	554269	564840	1.18177e+06	560059	588105	596386	587850	644021	637729	711315	788126	732136
Indole 3 Hydroxy	M277T11_1	1714	1719	277.1	10.791	26.0462	294364	504493	589964	690562	204418	540272	273480	465615	608731	920943	561054	722109	613685	739265	243206	497935	219741	158166	400662	78725.3	49722.8	53051	108727	178323	72340.3	26896.5	58953.8	93757.1	68082.6	78143.6	79836.5	65417.6	171146	56170.6	459634	462301	446987	361895	276132	536358	419262	226575
Glutamine	M156T11_2	1720	1723	156.041	10.8119	12.1792	518316	770882	710725	730040	309105	596465	222567	712443	732444	869258	725395	741843	730986	837972	719096	821001	453053	257455	804194	1064.6	2722.86	1315.53	2352.08	7362.92	1628.77	2197.47	1922.08	14113.4	723.38	1718.09	16874.9	1465.89	9314.3	1321.68	596409	595726	591476	617192	558434	694505	660817	450884
Putrescine	M174T11_2	1734	1739	174.086	10.9346	12.5534	41615.3	70891.2	55202.7	1181.9	26621.6	54813.8	19726.6	33223	45431.8	56180.5	40148.4	117779	127329	244780	72104.4	128231	288446	96026.7	202725	35616.7	20405.7	9059.02	21589	2567.05	13519.7	129631	134395	199500	146530	241064	338933	19926.5	37504.9	31313.9	147712	156923	153928	128641	110429	148297	133991	117851
Aconitic acid	M375T11_1	1741	1741	375.107	10.9647	7.7089	64081.3	93776.2	106891	109330	46759.8	107414	62044.8	355580	277852	176034	71800.4	63210.6	30721	83593.7	78206.2	59622.6	40859.5	32490.4	144630	72779	133699	62785.1	101572	296698	126129	66656.4	50682.4	79255.3	37145.5	47334	102966	141540	278910	58152.1	133323	138519	135204	130268	127113	146983	160792	139990
Unknown_14	M211T11_1	-	1745	210.999	10.9681	7.58285	58511.2	80595.5	89538.3	94448.9	42832.7	94716.6	54235.6	296034	235779	151296	61570.6	57524.2	40176.4	73628.8	64291.9	53663.6	35339.8	27964.1	125555	63737.7	116030	54015.8	87423.1	245308	106575	56300.2	43678.2	64942.5	34062.3	39789.4	90390.8	122377	231394	47617.8	115112	116641	110573	114603	107857	127605	135061	118954
Gycerol 3 phosphate	M357T11_1	1750	1752	357.105	11.0264	6.92181	94177.6	172528	129227	65602.3	27943.1	61349.3	80697.2	98082.4	116694	208477	149199	52010.1	123388	124154	92291.6	78582.7	76329.4	62279.6	311885	173319	362939	172440	89059.7	355865	177620	49703.9	70110.7	118608	50670.2	42915.5	183883	137802	396726	75219.7	169915	171383	164531	163453	158576	174906	191930	189074
Unknown_15	M338T11	-	1769	338.111	11.1635	67.4958	1535.41	16379	20389.9	25873.4	5277.24	32932.3	13527.3	29008.2	18519.8	26497.5	8005.93	12638.3	14347.1	18226	5928.25	23559.6	7904.5	8307.77	35348.3	666.842	520.794	1612.76	3128.18	3854.04	2912.27	1160.93	773.007	897.696	477.922	1294.51	1229.85	1850.3	3219.97	1812.27	2096.63	3793.03	2686.12	13196.6	15359.9	7361.42	10387	18587.1
Glutamine	M245T11_2	1766	1774	245.1	11.189	10.1465	1.32145e+06	1.656e+06	1.64928e+06	1.44017e+06	1.05433e+06	1.43659e+06	1.46658e+06	1.96913e+06	2.00286e+06	1.90203e+06	1.52046e+06	1.47789e+06	1.56402e+06	1.69242e+06	1.87073e+06	1.87567e+06	1.27183e+06	1.30196e+06	2.01193e+06	4730.35	14211.5	10352.8	15958.4	38751.1	15871.3	19357.8	14099.8	19456.4	14171.1	12702.5	22441.2	22323.6	64482.3	24073.2	1.11985e+06	1.14769e+06	1.1836e+06	1.17176e+06	1.25326e+06	1.32984e+06	1.43039e+06	1.4461e+06
Glyceric acid 3 phosphate	M357T11_2	1795	1791	357.108	11.359	6.44572	9258.81	18346.7	14825.2	12707.2	2692.28	8869.97	8281.58	9415.87	12050.4	20060.5	9904.19	6162.96	14223.1	16186.7	8738.01	12649.9	8341.92	6616.07	29805.2	10530.4	15866.8	9950.2	6694.78	1916.44	10908.8	1373.79	2715.01	8074.3	4388.62	2959.47	10095.9	10342.4	17287.4	5266.39	14449.5	13908.9	13293.7	14871.1	13034.9	14925.7	15870.8	14531.7
Unknown_16	M168T11_2	-	1801	168.021	11.403	16.8354	7505.28	8109.05	11315.8	8036.75	12644.3	12405.4	10633.9	13159	28043.4	12100.6	6664	9444.09	10962.7	10554.8	14942	19947	6380.68	13293	46743.7	410.321	608.385	460.753	791.47	1782.99	918.354	524.625	630.605	581.234	379.61	411.562	875.922	422.85	2386.48	503.274	15587.7	15358.9	12522.2	18446.6	16658.5	15075.4	20712.1	13125.5
Citric acid	M273T11_1	1804	1808	273.1	11.4489	12.3065	1.21378e+06	1.76171e+06	1.55265e+06	1.84794e+06	1.78658e+06	2.95394e+06	1.27531e+06	4.03955e+06	3.75504e+06	2.18441e+06	1.13645e+06	1.80855e+06	616938	1.7207e+06	2.63119e+06	1.63653e+06	544428	563364	2.54566e+06	554073	1.71219e+06	557803	2.4887e+06	3.14678e+06	2.09249e+06	2.73798e+06	1.75032e+06	1.54981e+06	1.43029e+06	1.28335e+06	2.5581e+06	2.14525e+06	2.75749e+06	900718	2.27581e+06	2.32946e+06	2.31236e+06	2.53355e+06	2.63393e+06	2.88376e+06	3.06276e+06	3.0261e+06
Ornithine	M142T11_1	1804	1810	142.071	11.466	18.3222	127642	405856	349386	278150	108338	244604	155005	53471.1	85769.1	256418	225286	486421	237724	496970	541268	416190	125346	91352.3	133903	9206.12	12582.3	7708.92	21659.1	26643.2	12282.6	13364.9	13698.7	13617.6	11882.3	17095.4	22063.3	16142	26011.2	12697.1	137725	138902	145940	180763	178733	203694	225178	192582
Pinitol	M260T12_2	1817	1817	260.096	11.5171	11.2164	21675.3	46999	24998.2	30876.5	10819.7	47451.1	23950.6	27566.7	68823.4	20705.7	12486.2	47114	25444.4	58219.2	39880.6	17085.3	23224	15998.4	18189.1	22909	58697.6	73028.4	49755.6	207712	19336.4	63740.6	30608	6093.17	43199.5	33355.8	80115.1	46671.7	213825	47933.9	53715.1	55088.2	54798.4	54783.9	56269.1	63531.7	71613.5	65876.3
Arginine - NH3	M157T12_1	1814	1819	157.031	11.5279	24.0527	40597.4	117565	106092	96632.9	34347.3	80644.9	43405.8	50847.4	55170.9	105315	91353	100062	85487.4	124517	130228	157060	47123.5	40803.1	76090.2	13711.7	17864.9	11336.9	14344.5	35957.9	33746.6	7882.91	26679.3	12048	7793.87	8491.34	15883.1	17297.9	48127.7	14410.7	45211.1	46072.8	49288.9	57746	58657.2	74714.3	81932.2	77639.2
Unknown_17	M158T12_2	-	1847	158.04	11.7407	7.44858	8669.54	24537.4	17614.4	3285.05	2096.06	5647.94	6725.19	4074.35	9451.91	37144.3	18249.6	18615.2	66338.2	32965.8	44763.4	18935.7	21250.7	12496.9	126317	7173.56	7596.96	6755.03	5165.9	6783.97	6903.83	7659.67	11685	18694.2	6376.09	7892.85	23936.2	7872.17	8949.77	2954.9	31210.2	28966.6	27444.2	27850.3	28011.6	25883.3	27849.2	24190.2
Unknown_18	M304T12	-	1847	304.074	11.7412	14.7075	2908.99	5856.49	4438.92	838.568	863.813	1835.78	2144.7	1279.38	3191.8	10278.7	5587.74	4572.41	18157.6	10598.6	12431.8	4827.44	6467.11	3684.13	34907.8	2505.35	2296.83	1840.26	1268.23	1852.87	1866.58	1915.6	3582.09	5242.28	1675.64	1975.81	7664.09	2369.66	2183.1	1114.73	8679.27	9816.1	7361.79	7598.93	7541.45	7385.72	7047.55	6019.06
Unknown_19	M128T12_2	-	1865	128.02	11.8006	10.0338	17561.1	29473.8	25666.8	25686	8959.93	21508	21733.8	12817.8	18999.7	30120.2	19376.1	54267.2	32342.2	49499	27107.9	33012.8	21393.5	14768.2	36054.3	1033.94	1582	873.83	669.796	3057.02	917.73	389.522	916.042	1067.65	825.221	1074.55	1329.51	929.246	4228.98	585.851	21265	21446.2	19773	20922.3	19877.5	25718.4	22701.3	18845.2
Unknown_20	M140T12_1	-	1865	139.974	11.8022	11.8237	8475.54	15160.6	12795.2	14301.1	5491.45	11897.7	11501.5	6643.39	11614	16375.9	10537.5	30608.2	17546.1	26917.3	14031.4	17642.1	12530.4	7868.55	20251.8	247.441	669.959	596.449	656.244	1770.78	686.377	581.068	597.904	452.422	501.402	445.52	594.925	508.863	2469.05	487.568	11074.3	10789.8	9811.56	11233.3	10439.8	13994.9	12823.9	11178.4
Hippuric acid	M206T12_1	1854	1854	206.097	11.8169	8.43619	124020	193552	156787	456707	151195	464292	143311	223986	458030	315982	70298.3	475419	209574	557350	93732.8	203080	209928	184834	291274	114913	337690	473745	561537	753444	294398	445448	246032	66857.8	234454	221425	236109	193635	690898	314304	426216	427279	411600	436738	449639	482040	518457	497130
Unknown_21	M96T12_2	-	1868	96.007	11.8997	20.4865	5183.85	12865.6	9550.03	10339.3	2342.3	8481.53	4450.35	7658.99	12966	13381.6	6441.19	11352	11315.8	12953.2	7252.69	7430.34	4688.05	2665	13047.2	1084.99	2049.92	3994.17	5866.95	7083.52	815.422	4747.1	2767.73	5979.79	3486.62	4876.34	7526.34	1634.21	6832.17	3681.11	13373.9	13619.1	13005.4	13509.9	9504.97	10566.1	9108.77	7889.45
Unknown_22	M518T12_1	-	1876	518.313	11.921	7.59027	41265.2	67521.3	62120.5	57648.2	14946.3	60195.6	30784.4	62956	72225.9	133165	56095.9	42060.2	78269.9	69357.2	55708.5	106101	30578.3	23137	137980	88448.7	82207.5	50290.8	90045.2	496129	63810.2	29502.8	61110.2	91828.1	28473.7	45689.9	124563	64609.2	327367	46735.5	117647	114607	104366	119224	118713	107834	122093	97708.4
Glucose 5 tms	M204T12_1	1880	1881	204.095	11.9491	47.9743	865731	800577	1.1484e+06	264066	183798	157173	269633	210322	231702	70506.8	34135.7	42773.8	56230.3	113655	728085	319023	78360.7	311351	708713	138660	512136	398609	242382	719108	367266	226658	109283	169485	76591.7	101853	335636	282683	1.10106e+06	245402	144939	151621	140887	418565	376236	182790	440386	349408
Allantoin 4 tms	M188T12	1876	1876	188.042	11.9633	29.2059	51604.2	85872.2	75686.1	72476.7	20667.7	75265.2	37676.5	80695.8	90308.2	161987	155717	55941.5	263110	85556.9	72448.8	131141	39543.8	26190.5	163910	313767	506742	149226	251964	1.18206e+06	235832	78825.8	176456	401994	143718	184978	395036	211420	820155	161715	294256	289010	290360	260376	148023	316268	293718	123473
Unknown_23	M518T12_2	-	1893	518.312	12.0788	39.6148	2639.35	2503.9	2909.37	9011.77	1283.93	4299.31	462.039	4327.47	9949.18	14794.1	13722.2	7073.1	62337.4	12512.9	8361.21	40406.3	2660.21	5279.33	47529.2	158305	223581	68068.6	110829	707762	74525.2	3098.86	59700.1	183678	30407.4	75279.3	256587	87244.6	760093	56016	57709.3	59684.7	72432.8	48069.1	20734.6	81243.6	52343.5	26460.5
Phenaceturic acid	M250T12	1886	1896	250.091	12.1009	9.99557	107645	227402	243177	380940	151189	368048	175584	322410	424615	436052	155855	393401	376665	527199	234558	462623	235897	211860	546447	30371.2	13204.4	14738	33599.4	33905.8	32199.3	9361.61	14732.7	27296.2	14622.4	11812.3	19786.5	23553.4	35911.7	20981.2	195978	195792	190642	203273	213846	224289	242198	245345
Lysine	M230T12_1	1913	1908	230.088	12.1921	6.30419	17380.1	47150.2	40904.9	34410.2	7307.47	25879.7	15359.9	13529.3	15466.4	23246.8	9132.26	95040	25550.4	81926.6	80819.9	45300	13766.3	8770.91	32385.4	4972.12	5180.11	3540.74	8231.56	13271.2	3771.86	2927.21	2936.49	8068.21	4330.17	7247.97	9350.36	4253.05	13466.3	5012.6	29124.9	29344	29766.4	27729.1	25640.2	31140.3	30818.8	27657.5
Sorbitol/mannitol	M319T12_1	1913	1914	319.165	12.2248	8.6277	35050.7	77804.3	65183.7	95602.8	13947.3	40699.7	31142	50418	78170.4	65701.8	28560.6	84403.5	49635.3	118268	82852.1	87247.7	38985.8	19616.7	85303.2	79610.2	81772.3	61805.7	51696.6	192054	73519.2	33593.1	50394.3	96089.7	26808.1	31654.7	115156	51268.7	285207	61153.7	80568.5	79007.8	81148.7	76160.5	71730.4	89988.8	93530.7	83323.5
Histidine	M154T12	1914	1915	154.059	12.2263	31.9561	739332	2.09801e+06	1.28095e+06	786649	145817	455066	297505	765681	695819	1.11773e+06	898427	1.13007e+06	1.23449e+06	1.42874e+06	756937	584944	271888	85172.6	339428	17543	143656	119163	87725	391860	126374	172898	195225	320582	124223	236972	382381	157095	373775	97357	947483	923004	931160	1.11654e+06	618932	959961	728109	291806
Tyrosine	M218T12_1	1934	1931	218.092	12.3378	9.90158	1.0658e+06	2.45027e+06	1.42251e+06	1.49215e+06	895082	2.027e+06	1.47835e+06	3.673e+06	2.61095e+06	3.705e+06	2.05204e+06	1.73507e+06	3.37055e+06	2.85245e+06	2.77052e+06	4.49468e+06	1.42951e+06	1.87195e+06	4.36252e+06	28594.7	28913	25234.5	27064.6	69970.4	24387.6	24949.4	23237.3	28226.2	21751.1	27820.7	38100	28948.9	84430.7	30070	1.55711e+06	1.57477e+06	1.55027e+06	1.56282e+06	1.56597e+06	1.8696e+06	1.9483e+06	1.80601e+06
Galacturonic acid	M292T12	1949	1945	292.105	12.4267	11.5933	65821.3	107388	86348	63592.3	28303.6	87586.8	53500.2	96794.5	127702	138169	83972.7	116080	323665	315560	159423	179506	120149	122405	526981	101816	187399	101349	83531	253154	137539	84201.3	110494	207975	99296.2	175757	203695	125411	400537	79618.2	163373	166050	164605	176154	174482	196416	218874	206798
Glucopyranose	M204T12_2	1959	1952	204.096	12.4715	75.125	1.18194e+06	1.15979e+06	1.65337e+06	385140	266535	231945	382703	338764	122092	72407.3	40553.4	34952.3	105552	227682	1.03734e+06	479051	125330	199062	598234	99237.3	770031	588529	324894	1.07069e+06	531091	319671	44609.9	163552	62608.4	99207.1	411683	379281	1.66621e+06	335961	130906	142747	71628.6	604574	547350	71732.4	631583	501517
pantothenic acid	M420T13	1987	1983	420.156	12.6683	12.6801	1520.54	2748.74	3243.87	3525.03	971.431	2128.31	1625.25	1591.29	2682.53	1797.88	1047.56	2544.01	2203.25	3781.49	2768.32	3810.59	1895.26	1217.25	3966.06	2028.66	747.784	984.887	1347.15	7508.36	813.136	2142.29	685.929	2228.65	1275.02	2371.44	3156.6	1330.4	5272.46	983.883	2766.05	2891	2851.63	3217.88	2935.97	3323.97	3959.19	3470.8
Unknown_24	M374T13_1	-	2003	374.143	12.7941	7.06709	5511.62	9079.11	8055.61	10522.1	2362.55	9152.16	3858.12	9699.87	9950.92	15122.9	5448.83	6888.02	9169.12	11364.7	5696	11442.2	4198.4	3108.7	17891.4	4017.32	3364.16	3406.85	5129.89	6190.39	4240.5	3254.18	4133.19	3793.89	1739.25	3633.91	5159.82	2084.78	4352.49	3441.08	9851.53	10411.1	10294.9	10287.5	10733.8	9892.07	8728.57	9011.04
sim to inositol	M318T13_2	2009	2011	318.13	12.839	10.3497	9214.33	17805.7	12512.1	6604.23	4398.67	9603.52	9093.53	10314.2	16328.4	15855.8	10669.2	12333.9	9978.4	17283.2	15708.9	12455.7	6475.48	6315.61	14517.2	14276.2	15874.2	13497.1	12033.1	37034.2	14475.1	12549.9	10751.5	12256.9	6930.76	8477.68	16391.1	15156.1	47362.1	11040.8	16604.8	16593.1	16247.7	16829.5	16696.9	19450	20991.4	19726.7
Xanthine	M353T13_3	2017	2016	353.107	12.8731	8.32102	4452.25	6389.51	4276.01	4066.33	1090.58	3543.7	2869.89	9058.53	8032.64	8277.35	6431.54	7031.3	7752.62	7616.09	11320	7099.62	5172.79	2891.8	13439.2	7589.09	7117.67	4748.5	3469.74	15658.6	5220.79	3694.36	5648.55	12228.7	4339.34	4136.16	10338.6	5151.7	14669.2	3210.72	8872.78	9438.77	9814.52	9292.19	8203.16	9088.06	10877.4	9754.7
Palmitic acid	M313T13	2046	2045	313.26	13.0577	51.5637	66409	94897.6	111494	90881.8	106470	106832	121235	112019	132785	42442	51081.5	87426.7	99514.4	110212	103774	131224	119831	191614	226487	75083.3	81255.3	100073	119787	172086	124388	115405	120362	57500.8	42635.1	67403.1	122841	174798	150510	115066	64908.4	77561.5	110924	102078	134081	68147.9	126053	251770
Unknown_25	M365T13_2	-	2052	365.121	13.0999	22.2898	1845.02	2156.55	3107.29	2793.99	982.4	2538.58	767.347	3067.69	3204.09	3544.77	2852.82	2020.62	3971.68	3031.83	2203.12	7032.18	978.862	1032.55	2229.05	568.73	440.431	453.173	515.618	741.042	664.703	102.116	115.699	259.67	261.545	195.997	266.406	509.646	733.209	460.705	2423.33	2706.75	2487.08	1810.06	1736.38	1694.33	2632.41	1553.11
Myoinositol	M217T13_2	2080	2077	217.086	13.2574	12.173	38253.2	59403.3	55224.1	41381.9	16866.5	39329.6	32121.3	59325.6	63916.2	75548.9	45902.3	42564.5	47768.9	54784.4	50010	57390.4	32086.6	22807.9	91636.7	65671.5	97276.3	62997.8	62461.8	188184	73866.4	35241.3	45053.6	68257.4	29044.8	39790.8	87990.5	73146.2	225641	60729.9	68106.5	69124.8	68499	78208.3	80561.7	83114.4	93351.7	88517.9
Uric acid	M441T13	2094	2089	441.2	13.3346	7.39335	85930.7	128466	86762.8	71937.3	27568.4	54751.9	53326.1	347467	152058	140028	85475.3	87238.4	88884.8	94634.2	119590	101481	57569.7	52967.7	185271	177780	186457	107923	80661.7	362099	123521	63875.4	118019	215488	63982.4	68147.7	195517	114129	483254	90251.8	162424	162067	161059	166277	155935	185974	190790	168898
linoleic acid	M337T14	2216	2210	337.241	14.0952	108.59	10156.5	12571	16261.1	19164.4	23883.9	26990.8	26722.6	27858.8	28797.6	1413.47	2033.68	8727.81	13354.9	16884	14164.6	21912.9	22978.6	51362.3	62581.5	7824.15	11059.4	19389.7	24871.2	32450.1	28895.7	26417.5	25073.6	3457.97	3249.53	10156.3	16793.8	19176.7	26256.8	23046.5	4666.97	6453.25	7011.61	16640.1	29489.9	4788.63	17664.6	65500.8
Tryptophan	M202T14_2	2219	2216	202.088	14.1273	16.2698	107351	318042	148750	82628.6	28105.1	67117.6	94473.4	121432	105910	188825	247060	156468	190664	208233	315320	237281	100824	64884.1	216213	2318.84	5053.64	2926.83	5170.52	8220.19	4186.03	3538.48	3177.6	4472.93	898.93	6216.33	8366.3	7776.93	19942.4	8779.17	113994	118461	114370	95219	88303.1	135021	142754	133296
Stearic acid	M341T14	2242	2243	341.299	14.2617	60.1068	99756.9	168283	189932	156920	181608	175627	200183	187247	202759	51177	73916	129823	163560	184279	166306	187369	188851	317593	348161	109269	114391	157605	201074	296263	197511	186400	190429	77567.6	64450.3	99120.4	200547	303784	230265	187164	96651	109902	105497	162167	222378	103634	194347	409023
Quinoline-2-carboxylic acid, 4,8-dihydroxy	M406T14	2263	2262	406.159	14.3659	21.9917	17091.5	17020.3	11546	9047.08	4060.25	12771.5	10488.5	17418.9	34963.5	60645.5	35563	22560.2	17280.3	46124.2	63539.3	24964	19033.8	15245.8	64569.6	31125.2	40498.6	22040	20754.5	78837.7	29174.3	33854.3	73515.4	72084.1	42977.1	37151.7	90566.4	37231.5	87719	20258.5	36313.8	35075.3	35720.9	37234.9	36959.1	44786.9	54638.4	58585.7
Cystine	M266T15	2291	2289	266.055	14.5093	30.8205	1843.47	9137.98	6430.34	2246.09	422.893	885.478	789.257	1121.59	2279.89	4648.81	7476.22	7961.54	8203.04	14840.9	21574.1	11485.5	3319.75	1197.15	3873.19	188.023	73.2086	78.4443	39.0121	340.705	168.932	13.1009	67.2234	124.548	87.0627	181.535	195.69	144.922	612.342	63.242	5075.12	5213.15	4676.34	2907.47	1841.02	3595.81	3687.62	3178.15
Nitrophenyl Glucuronide	M375T15_1	-	2344	375.198	14.801	7.98378	155129	248272	506484	701894	170792	775759	210760	555799	691856	637284	125518	853687	855175	1.56872e+06	584611	1.47993e+06	421309	541027	831947	20484.5	13358.2	9895.95	12385	24138.7	4780.44	7629.03	12690.5	21173.1	11953.1	19850.4	25149.8	13256.1	60293.4	11571.8	381554	390302	378613	399124	386088	440384	467555	429122
Unknown_26	M169T15_2	-	2405	169.001	15.2075	8.41001	23868.2	56263.5	37292.1	92254.7	31681.6	47409.1	46145.6	113253	78339.7	107512	24378	52931.3	86101.6	53678.7	34559.7	113430	87940.6	37454.8	188667	1375.53	854.514	1881.24	16070.7	23820	27426.1	1060.16	619.755	29611.6	4708.48	1427.43	5992.46	6930.82	7548.07	1110.69	49040.1	49805.8	49219	52304.6	50669	56509.9	61881.8	54256.1
Cresol glucuronide	M375T15_2	-	2405	375.187	15.208	5.97469	47894.3	115936	77112.9	208966	65704.4	99563.1	95961.2	255132	170036	235163	54179.5	113914	193436	120102	71303.5	259649	192199	82536.3	438260	2846.01	2103.12	2218.18	31234.6	45269.1	57434.3	2255.22	1231.07	63558.8	9845.92	4060.5	11660	13447.8	10369.6	2384.7	112391	110517	105775	110405	108470	117237	126127	120395
Unknown_27	M254T16	-	2605	254.097	16.1779	3.8249	13826.2	33736.9	53976.7	32378.2	25451.7	89201.8	20458.2	143521	84756.1	55769.8	15356.7	252428	184623	305344	117664	123273	87289.9	103950	158481	5086.03	9382.61	16713.1	13394	60002.9	7543.42	13205.2	8650.67	1254.48	7632.62	7111.51	12596.7	6956.14	54881.8	8663.53	76178	80350.6	74998.8	79702.1	77035.7	81816.5	84109.4	78789.5
Lactulose	M204T16	2609	2615	204.099	16.2299	85.3865	886588	1.1561e+06	1.62069e+06	1.17655e+06	1.39862e+06	1.79817e+06	1.1344e+06	2.35023e+06	591081	337148	76574.6	197139	388223	672447	1.8913e+06	2.71451e+06	947578	1.74168e+06	3.71078e+06	429258	3.53588e+06	4.06549e+06	1.12213e+06	3.76309e+06	3.80044e+06	1.16611e+06	81495.4	414019	112810	162042	1.43385e+06	1.94915e+06	5.28401e+06	1.54467e+06	296225	351469	289916	2.77678e+06	2.63167e+06	293789	2.88999e+06	2.33204e+06
Unknown_28	M277T17	-	2829	277.102	17.3433	11.6302	4886.9	11174.5	14973.3	12565.3	3312.19	14148.8	3595.65	49676.4	16477.2	15170.6	2718.8	43502.5	46638.5	86360.4	34937.2	47931.5	46458.3	31502.3	51300.1	1158.44	915.979	814.178	1552.63	5224.89	1632.79	777.347	1240.06	2116.78	1570.4	2538.69	2307.84	691.957	5830.99	1519.48	25807.1	27034.2	25657.1	23597.1	19226	23120.3	21836.7	20639.8

## Sheet: Faeces
Metabolite ID	name	Retention Index (library)	Retention Index	mzmed	rtmed	QC RSD	20170518_F_KO_1	20170518_F_KO_2	20170518_F_KO_3	20170518_F_KO_5	20170518_F_KO_7	20170518_F_KO_8	20170518_F_KO_9	20170518_F_KO_10	20170518_F_KO_11	20170518_F_KO_12	20170518_F_KO_13	20170518_F_KO_15	20170518_F_KO_16	20170518_F_KO_17	20170518_F_KO_18	20170518_F_KO_19	20170518_F_WT_1	20170518_F_WT_2	20170518_F_WT_3	20170518_F_WT_4	20170518_F_WT_5	20170518_F_WT_6	20170518_F_WT_7	20170518_F_WT_8	20170518_F_WT_9	20170518_F_WT_10	20170518_F_WT_11	20170518_F_WT_12	20170518_F_WT_13	20170518_F_WT_14	20170518_F_WT_15	20170518_F_QC_3	20170518_F_QC_4	20170518_F_QC_6	20170518_F_QC_7	20170518_F_QC_8	20170518_F_QC_9
							KO_F	KO_F	KO_F	KO_F	KO_F	KO_F	KO_F	KO_F	KO_F	KO_F	KO_M	KO_M	KO_M	KO_M	KO_M	KO_M	WT_F	WT_F	WT_F	WT_F	WT_F	WT_F	WT_F	WT_F	WT_F	WT_M	WT_M	WT_M	WT_M	WT_M	WT_M	QC	QC	QC	QC	QC	QC
Unknown_1	M116T6	-	1137	116.025	5.86043	31.1492	46985.7	63383.3	55870.4	73146.3	31005.7	18083.6	29152	18270.4	24378.1	21481.9	23892.7	21296.5	37026.6	21840	39724.2	73259.5	30850.8	27689.2	27758.5	21945.2	19682.4	17578.4	15079.9	15052.8	12646.6	14121.7	13182.5	15487.9	20412.1	23898.1	23860.1	39298.8	40648	30992.9	23068.6	20090.6	25170.2
Unknown_2	M140T6	-	1137	139.961	5.87882	23.3932	5167.05	5378.35	4832.02	4121.45	4643.63	4140.99	2827.82	1874.86	3285.66	3201.6	4149.68	3583.79	3360.21	2875.21	3112.9	4323.43	4078.05	4173.61	4871.31	4606.06	3732.91	3652.91	3297.48	3663.21	3327.12	2764	3025.35	2592.4	3753.62	4103.11	3685.9	5219.67	4607.08	3303.72	3231.39	3115.2	3488.09
Unknown_3	M152T6_2	-	1140	151.987	5.96819	44.7922	7487.95	8042.92	7816.52	8223.98	13672.8	13140.4	15481.4	14874.1	17839	15293.7	10760.8	8184	13201.7	15249.6	21728.9	21072.4	6859.9	9212.61	9312.03	8888.13	9166.62	11230.8	10889.5	15876	13837.1	19904.8	18165.1	17960.9	8839.08	7508.44	10650.4	7480.12	7324.85	8575.2	14672.7	17196.3	11716.7
3 hydroxybutyrate	M156T6	-	1143	156.002	6.00551	32.567	4000.25	7248.47	7786.4	8632.37	11337.9	9757.71	10866.6	8592	8138.73	6889.43	9178.97	5291.14	9845.05	4147.66	4128.39	14972.4	2315.16	3948.21	5260.96	2987.83	3500.93	4641.86	6471.46	8611.36	4867.91	6020.58	7963.55	8282.9	8355	6217.97	6576.81	4237.91	4126.72	4912.09	7931.41	7981.47	6485.52
Unknown_4	M142T6	-	1150	141.975	6.03693	34.2177	5939.82	6408.44	9457.85	10179.8	3994.95	3271.23	6573.45	6575.26	7478.56	5335.66	6504.26	6595.88	6664.88	5936.47	5907.89	9132.4	1480.15	3598.33	1976.53	2230.65	3360.54	4951.56	2870.05	4842.22	3213.34	4980.16	5394.62	5225.87	9445.91	3480.28	5423.95	2774.62	2801.89	3708.83	5031.71	5531	6266.54
Aminobutanoic acid	M130T6	1160	1163	130.052	6.15455	11.9857	358876	386530	504227	501359	274222	58203.4	387501	74465.6	106703	84332.8	127617	225194	379967	242357	223356	654035	7628.65	16945	9573.33	8603.33	7204.55	6141.64	6990.9	7641.14	6595.19	6385.86	7046.49	10511.3	33224.4	10307	31059.9	133267	128848	136514	135939	122461	167010
Unknown_5	M84T6_2	-	1167	84.0458	6.1913	16.6411	26190.4	12947.5	10272.7	8378.75	19279.4	17099.6	22920.7	32957.4	19472.6	5038.43	19179.2	15156.1	9492.11	13262.3	14736.1	14490	1950.3	1606.84	3340.04	1635.48	1138.72	1347.87	1323.38	4046.5	2971.05	4422.06	3852.11	3196.76	17368.4	1861.45	4141.33	9030.85	8820.96	9977.71	9333.58	8113.18	10951.4
Phosphoric acid monomethyl ester	M241T6	1167	1168	240.983	6.21416	25.3995	3676.29	6841.82	10023	7405.79	8389.07	5934.68	4941.95	10813.4	7297.29	5686.52	6272.22	5677.9	9721.54	7051.8	9012.4	8135.17	5420.3	3684.01	9952.32	4758.14	3403.52	4085.35	6933.03	6651.75	6226.63	10020.4	10544.2	4648.33	6144.43	6306.57	6892.8	4688.35	5363.47	6103.44	6367.83	7192.21	9060.54
Unknown_6	M60T6_1	-	1193	59.9671	6.43693	13.6358	8622.41	9512.3	11996.7	11093.1	6227.84	1912.53	2086.12	2029.82	1786.01	1729.29	1930.61	2326.82	2098.37	1977.82	2656.62	13200.8	1631.37	1721.71	1733.5	1806.3	1495.22	1566.4	1640.74	1587.59	2001.83	1827.98	1081.38	2012.18	1529.8	1858.43	2452.39	1874.15	1827.6	1808.65	1627.02	1712.21	2411.21
Valine	M144T7_1	1207	1207	144.098	6.55172	6.69992	1.35536e+06	1.42908e+06	2.02993e+06	1.89781e+06	920966	362204	1.46048e+06	204038	348235	259726	284779	577731	692255	586243	820806	2.25796e+06	42053.6	166637	51028.4	31621.7	20091.5	103895	26126.8	36770.5	35373.2	84043.6	66479.7	172124	100521	36970.6	65013.2	480486	467336	481658	475863	441487	546018
norvaline	M144T7_2	1229	1230	144.054	6.75975	8.40127	64926	58116.8	67021.8	57755.5	85222.8	60249.8	97140	14552.5	27055.6	18614.6	23103.7	30821	34999.2	37086.6	49954.3	85381.3	3476.45	4873.99	3517.22	2977.48	4188.84	1543.7	1754.4	3408.74	2151.48	1750.1	1590.63	3022.3	4602.59	2401.45	4406.71	25215.8	24398.5	25674.4	25768.8	23702.3	30405.1
Unknown_7	M157T7_2	-	156	156.982	6.91868	25.4301	2910.14	103071	3918.19	5957.7	5340.36	5148.49	5448.66	6095.69	6036.94	5672.26	5646.94	6403.22	10349.2	7131.97	8886.75	12787.7	3295.48	2878.82	3462.28	3501.68	4526.07	4718.48	4183.42	5183.61	4583.22	4540.47	5240.68	4686.14	4810.1	5858.92	8798.31	8161.79	7958.22	7637.09	5634.14	5661.89	10388.6
Benzoic acid	M179T7	1251	1254	178.98	6.9674	18.147	18479.3	18181.8	16895.3	17107.1	20398.4	20775.8	19929.7	20455.5	21486.2	17582.6	20580.7	24466.1	24181.9	24231	28475.6	24497.7	16671	17856.4	18735.1	18251.9	18029.3	19138.1	17890.4	22543.6	18758.7	18429.8	21517.6	19042.5	17597.1	19776.9	22010.2	16397.4	16210.1	17394.1	20466.4	19148.4	24047.3
Glycerol	M205T7	1262	1261	205.074	7.02018	27.2379	120092	65993.2	85339.9	61831.4	68498.3	139734	77808.1	81551.9	88784.2	81572.7	66515.6	69605.4	83151	86974.4	253238	113064	39890.9	140021	62818	55292.2	54859.7	127231	54805	89374.7	75475.1	163081	125025	157746	110534	62170.3	113320	69504.5	69775.7	81734.3	100208	104031	120219
Leucine	M158T7_1	1264	1264	158.1	7.04943	9.31724	2.17706e+06	2.76722e+06	2.49839e+06	2.64262e+06	2.05622e+06	997376	2.57188e+06	355935	547956	403284	466143	832717	1.12416e+06	999539	1.63554e+06	3.03867e+06	30433.2	209344	45158	29774.6	19552.4	113691	19595	32250.9	51207.6	94147.1	69344.6	194049	149049	36535.1	63298.2	757923	733767	771221	768541	694531	911920
Isoleucine	M158T7_2	1286	1287	158.097	7.25054	10.8807	636051	501734	713747	761651	272491	120410	612483	73278.5	113775	81454.6	78431.6	191777	288373	182623	432360	920472	18303.9	95281.4	23347.1	14457.5	13364.9	58414.3	10637.3	13393.8	25867.3	44959.6	28096	105770	55850.8	15465.4	33807.2	179706	168678	183686	179914	164981	219185
Proline	M142T7_3	1296	1297	142.057	7.3414	14.8717	78760.8	180434	229506	124404	47044.8	38079.9	88521.7	101161	160350	47616.4	102538	58420.7	92283.2	66385.3	327800	201529	27681.4	85854.4	54216.4	49308.6	23294.2	58203.2	24737	37300	35531.9	79631.8	58015.9	144763	66360.6	40341.2	85442.4	78083.1	80392.3	81688.1	81798.8	80052.5	104846
Glycine	M174T7_1	1302	1303	174.064	7.39176	13.8364	126168	469596	178409	326811	22672	45761.4	59467.8	50626.5	81510.3	33726.9	58909	41890.1	336253	30930.9	143283	402101	10420.5	33992.2	21106.7	14145.8	6602.62	27311.7	7523.73	13116.4	14774.7	33371.7	19910.3	57568.9	21502.2	8753.14	37684.2	68640.6	67291.3	73307.5	74692.3	74089.4	92398
Unknown_8	M180T7_2	-	1303	179.982	7.39313	18.1997	11378.7	4911.29	12921.6	6908.12	3959.06	5140.45	10041.6	8822.01	13739.9	3104.36	7129.96	4292.92	7135.06	4366.26	63226.4	7084.72	10851.7	38597.2	6783.56	3583.27	3249.89	12603.3	1242.72	6006.6	14403.9	35800.4	24137	28868.2	33707	9545.25	10409.1	10409.9	10721.7	10812.3	12397.6	11344.1	15183.1
Phenylacetic acid	M164T7	1302	1302	163.993	7.40645	20.2036	5054.02	3757.06	2077.75	4115.88	2641.93	3094.44	2208.1	3107.07	7858.3	528.591	1929.02	1558.43	2581.86	1256.31	7223.39	3577.32	275.24	1237.87	551.132	503.699	226.278	745.739	327.845	2955.85	459.858	1661.59	2001.93	1472.65	2413.37	430.679	533.587	1412.35	929.984	1188.08	1296.51	1123.11	1688.63
Succinic acid	M247T7_1	-	1309	247.021	7.45281	20.7393	13502.8	38689.2	33857.1	39787.7	28822.3	10039.6	25732.2	35605.2	36737.6	16144.8	14044.3	17920.2	29153.2	26941.1	25769	39428.5	2846.61	9436.76	14768	8848.48	2003.11	5798.63	6125.54	17360.8	6785.99	17976.1	18734.3	14076.7	4627.91	3604.36	19179.2	14713.9	13748.5	15154.3	17992.9	16747.7	22552.3
Unknown_9	M199T7	-	1314	199.088	7.49734	12.0453	102584	101009	106509	103086	117291	110826	110418	114585	116071	110240	115652	133169	126273	125831	127442	128096	102752	102331	102261	101179	115490	116763	110836	116815	108322	111940	117968	113505	107500	121325	129202	100606	98973.5	102083	112790	108515	132577
Glyceric acid	M292T8_2	1319	1318	292.058	7.53767	40.2745	4107.5	1351.29	3517.82	1757.22	2226.03	3247.12	2370.01	2465.03	2932.78	1734.11	2352.53	2123.09	2327.41	1776.97	8291.93	3543.88	577.597	2953.05	1551.08	594.529	431.118	2864.89	519.928	2206.87	1343.17	6567.05	3662	4304.84	1322.03	1190.23	2045.89	1671.22	1611.08	1740.54	2530.1	2071.65	3483.2
Unknown_10	M196T8	-	1330	196.008	7.63797	46.9081	5048.03	7693.34	6374.68	7057.28	8971.73	4345.02	7019.45	6068.97	6403.97	5362.99	6752.25	10485.4	22226.2	18340.3	19819.3	16117.7	4757.34	5440.6	6852.63	8442.59	4280.13	5219.01	4452.05	6419.65	4320.8	6860.92	8110.8	5834	8080.06	8706.48	15641.2	4806.13	5130.57	7540.4	6862.51	6862.71	14435.6
Uracil	M241T8	1335	1335	241.027	7.68213	14.8193	26330.5	9545.01	58949.8	9578.1	6801.05	10923.8	16320.1	15550.5	21338.2	32699.6	36063.5	10618.5	24282.1	16265.7	212424	54870.9	64538.7	373045	49919.5	17885.2	48273.1	139021	12630.6	26352.6	109699	222840	66327.6	272949	133944	40217.1	111331	60470.3	58363.7	63918.7	66793.8	66670.6	88674.8
Fumaric acid	M245T8	1346	1345	244.964	7.77023	27.1839	3479.24	1729.69	5806.69	1508.95	1868.75	1987.27	1990.62	3554.93	6461.69	1910.92	2562.49	1801.07	2823.08	2563.44	13243.6	3038.71	1316.81	4277.95	2180	919	1113.73	2649.76	1307.22	2064.82	2657.93	6116.11	6651.02	6250.56	1895.65	1702.82	3911.48	2111.76	2414.37	2836.94	3291.26	3703.3	3787.28
Serine	M204T8	1352	1352	204.084	7.81101	15.8482	33747.4	203997	53843.9	73063	10276.6	22566.6	17133.3	18960.8	23801.3	14277	16090.8	10384.7	34287.2	12593.9	111644	92799.3	6661.87	32762.3	15373.7	9145.46	3882.11	20757.2	5141.11	8524.65	8325.82	28781.5	16642.6	33372.5	13687	7101.06	28960	26871.2	26764.3	28125.5	29246.2	24708.7	37345.6
2 piperidine carboxylic acid	M156T8	1365	1365	156.068	7.95119	8.02834	24801.7	30452.2	25171.4	28672.5	23987	26307.9	35476.6	19098.5	24954.2	7255.1	22019.3	17303.7	21854.1	9851.48	26410.6	35665.1	32557.3	54107.9	23203.6	25528.6	12803.1	34129.8	12845.4	85536.5	14164.9	24272.9	18900.4	28493.6	22274	19242.4	30723	25293.2	24574.5	24722.6	26592.6	23519.7	29366.2
Threonine	M291T8	1377	1377	291.089	8.03465	18.7834	6879.75	73109.8	17058.1	36039.2	2756.78	7198.53	6421.65	6835.8	5639.11	3689.23	6371.47	3365.78	17397	3457.14	23710.2	31759.9	3082.26	10260.4	4233.92	3507.96	1783.74	4854.55	1357.83	2323.09	2063.4	5378.29	2992.29	11281.6	3641.74	2128.71	5237.93	9203.17	8494.15	8953.45	8385.13	7700.38	12383.7
Unknown_11	M142T8	-	1391	142.033	8.17831	18.2709	10050.1	9739.44	10551.3	8416.4	9434.55	9015.01	8213.08	7424.27	7219.77	6424.91	7369.42	8280.16	7559.73	7436.73	8354.72	7093.56	9251.21	9796.09	9885.7	8657.72	8251.25	9678.67	8124.31	7884.02	7815.06	8584.57	6820.92	6204.55	4660.54	7063.65	7020.83	10303	11209.4	8304.29	9052.36	6555.71	8700.7
Unknown_12	M102T8	-	1395	101.995	8.21106	47.7394	2855.42	5206.72	7181.4	5734.56	4052.82	5252.59	3617.61	1855.39	2680.11	1577.45	4326.94	2228.26	6194.9	2104.19	8887.55	22478.3	1093.59	2067.56	2122.86	957.323	922.568	1260.63	1240.37	1788.13	769.224	1743.11	758.994	1343.72	2956.8	2178.21	2742.46	3888.98	3788	2879.7	2335.51	1803.43	7274.39
Thymine	M255T8_2	1397	1399	255.037	8.22773	30.249	4711.85	3144.12	19961.7	5192.07	4739.17	5199.3	6887.83	6448.42	9196.96	10914.6	16252.9	7157.25	12255.9	9791.07	72847.2	30758.4	6576.51	93620.3	10037.5	5977.27	6381.92	32569.8	5745.21	6786.99	25397.3	69626.7	13271.6	123933	44543.8	10248.4	18909.5	15132.4	14539.9	18454.7	19329	21275.4	27579.4
beta alanine	M248T8	1423	1423	248.012	8.45542	12.5615	1857.53	3615.29	2070.25	1857.46	610.887	1170.58	1814.28	612.381	1499.42	1251.71	2064.89	1223.22	2397.35	2377.45	3999.85	2562.86	729.025	2595.24	2665.83	1898.6	347.758	673.747	550.925	780.785	1459.66	2139.61	1288.75	2284.9	3954.37	899.131	2398.3	1614.57	1638.33	1969.79	1946.28	2285.89	1926.28
Homoserine	M218T9	1141	1441	218.097	8.59583	39.0289	32018.9	31560	41497.1	26549.7	15873.6	1936.64	25245.2	4610.75	5667.1	7276.51	5547.47	14489.7	19582.7	9337.4	16933.8	3051.26	2826.53	4511.9	5108.73	4346.39	1173.36	1014.18	886.96	1891.14	1134.31	4135.38	2044.58	2652.85	3746.81	1882.34	4902.39	10046.1	8721.41	10361	2311.82	9019.59	13733.1
ornithine 1 5 lactam	M128T9_2	1454	1454	127.998	8.73002	18.757	9888.03	8552.29	11579.8	5758.69	5520.39	5589.7	5686.32	2683.53	3317.45	2532.51	3950.84	3617.02	4914.62	2724.41	10308.8	6607.42	4210.14	8995.13	5148.56	1547.77	1806.57	4132.86	1067.83	2635.47	2013.99	3954.04	2752.6	5750.22	2683.92	2631.89	4190.92	3295.44	3821.3	5075.38	3497.96	4075.57	5259.16
Glutamine - H2O	M155T9_1	1469	1468	155.029	8.85902	71.0212	35196.2	113749	15602	54246.2	4321.41	28490.6	53771.3	14065.4	73995.3	22145	12280.2	18749	79522.2	8849.08	22773.2	209967	724.644	2019.65	1869.54	2157.92	1725.49	3046.08	2029.31	2325.85	1665.53	3951.79	4223.39	6015.56	2891.45	2338.01	8874.82	4326.68	5107.67	19966.3	35753.8	42596.9	60577.4
Malate	M233T9_2	1478	1474	233.023	8.91086	35.0003	3210.05	2137.25	3503.55	1906.02	623.347	1081	2428.68	2074.13	4424.59	840.482	1783.75	1283.82	2118.74	1393.72	12814.3	3076.13	1281.85	9551.58	1798.72	296.416	839.888	2292.06	81.3424	2027.64	2438.93	7598.87	3686.82	10451	734.172	819.515	4411.07	2009.14	2484.07	2416.41	2826.09	2501.01	4430.87
Threitol	M128T9_1	1485	1488	128.006	9.02736	14.7799	22099.7	18657.1	25019	18533.1	14595.7	6305.11	13060.6	29660.9	32165.5	4365.83	16399.2	17916.9	23176.1	12640.9	41750.7	29234.1	7178.38	17662.2	14941.4	8756.43	3107.16	15616.3	3612.9	14934	4113.9	17341.5	30083.4	26942.5	8152.23	6856.5	11579.2	15487.6	15357.7	16539.5	18594.2	16547.6	22582.7
Aspartic acid	M232T9	1510	1507	232.078	9.18947	17.4802	58811.1	21969	58641.6	20165.2	9732.2	11548.7	30794.5	22137.3	72386.1	8570.17	21900.6	16502.1	39475.3	11247.3	76097.2	20194.4	11971.1	30342.9	25747.9	13020.4	10951	12008	7489.77	22764.3	9815.93	18224.4	26995.6	18095.8	7205.27	5115.43	42009.4	19394.9	18827.5	21983.7	22735.1	22914.9	29939.6
4 hydroxy proline	M230T9	1517	1515	230.056	9.29862	32.7334	37573.7	86169.8	18647.6	26485.2	7405.17	9884.33	17397	10920.1	22220.3	7710.18	13135.6	13360.8	23082.2	14251.3	29850.1	38197.4	9412.54	15182.7	16031.5	12161.5	3308.82	6702.51	5310.39	8391.39	8053.14	14682.8	15739.2	9665.25	12583.8	8929.94	29631.6	13441.6	13168.1	15300.2	15562.6	16546.1	21590.3
Pyroglutamate	M156T9	1521	1522	156.011	9.29885	30.1227	335527	771928	153473	211066	67636.1	86746.7	146147	99677.9	203536	67382.6	111181	124271	222118	126392	264454	321898	89035	142416	146670	114467	39077.1	52159.6	46527.4	83124.1	78535	138674	144685	114639	105676	77119.5	261439	119118	113995	134568	145101	151641	193340
3 hydroxyphenylacetic acid	M164T10_2	-	1613	163.969	9.98123	12.525	6300.14	3563.79	851.906	4000.38	3860.61	3354.81	3352.8	11677.9	8113.42	669.248	5368.09	4138.97	2023.52	4117.69	6206.92	3158.61	1336.95	905.773	1102.23	941.216	246.104	513.699	1141.45	3375.91	103.437	2734.35	455.312	367.903	1763.22	743.883	651.542	2343.29	2309.14	2305.19	2645.55	2440.13	2731.75
Glutamic acid	M246T10	1614	1614	246.099	9.994	10.2437	117625	78953.7	130531	83253.7	65326.8	41452.4	73855.4	90409.9	152277	29741	87663.3	116886	130318	64071.8	245775	90952	105095	192638	176431	126134	32757.9	42007.6	42147.7	71235.6	69365.6	200813	130659	120585	89641.8	60304.7	293661	97866.2	94389.5	98069.9	109758	102025	126106
5 amino valeric acid	M174T10_2	1627	1629	174.074	10.1077	9.06998	171360	404742	565545	518548	308176	378088	525847	174696	258909	325023	217610	129523	331198	176261	329568	608556	44479.2	82209.9	104318	57380.8	16237	59085.2	99279.5	62325.3	47544.7	82381.4	87313.9	117044	100505	86945.8	97235.4	199366	195580	199696	194355	180116	239167
Phenylalanine	M192T10	1632	1633	192.066	10.133	13.5858	361523	633240	594795	537937	351091	226503	444111	77603.7	90852.5	118613	77668.6	138560	202472	207852	383458	744071	10091.7	41590.6	20799.9	7082.99	4157.91	39803.7	18453.3	30695	14012.6	82834.3	34104.5	66721.7	24390.5	10097.3	17536.5	141377	138792	151510	150080	141757	179194
Acetic acid 4 hydroxyphenyl	M164T10_1	1643	1643	163.977	10.2265	16.6153	15063.4	9856.55	12414.4	13519.6	7335.1	4166.01	12389.5	7033.23	16675.3	5182.44	9713.92	10726.7	23123.6	7351.17	18416.1	20834.2	2820.19	10624.3	8698.4	4978.37	2234.41	6354.17	4159.51	13472.6	2969.71	7411.22	6671.31	3682.2	4052.25	4346.75	5015.48	9144.88	9194.29	10308.5	7646.93	7096.9	11633.2
Glycine, N-(1-oxopentyl)	M217T10	-	1556	217.085	10.2476	37.6885	351385	294107	720959	377146	68830.4	64558.2	52542.2	72347.1	55242.5	45363.5	85365.7	590338	330757	233904	644419	480729	12938.7	205951	451377	302071	166434	224882	105665	206381	100426	533354	156896	359190	125834	152313	24070.7	335002	321478	336761	140883	121553	393580
Ribitol	M217T11_1	1712	1712	217.089	10.726	33.1462	181035	205440	209618	190329	196000	308641	192986	329309	230424	241341	172036	206667	228521	221933	303557	239797	181367	167899	177164	169817	174556	482808	200910	327457	374553	1.60911e+06	585329	658314	178524	201970	242895	182881	176547	193402	390765	358191	255879
Glutamine	M227T11_2	1720	1720	227.066	10.8054	42.2633	60633.8	54818.9	4740.63	32346.8	1918.55	8823.97	8926	4532.7	16165.5	3432.86	3142.24	6718.71	6515.84	478.748	149.634	6465.5	818.422	342.815	681.704	1512.61	219.527	185.651	268.707	579.698	141.176	51.6109	61.6707	53.0417	750.756	365.477	1937.05	4303.97	5802.07	9672.53	8822.01	7148.61	7705.36
Benzenepropanoic acid, 3-hydroxy, bis-TMS	M192T11	-	1735	192.024	10.9031	15.2449	27235.3	18513.5	7002.32	22224	30704.3	19004.3	35878.3	35663.4	34966.7	7854.29	31137.1	29761.4	11852.1	20581.7	24089.1	30030.6	1468.87	6903.52	16822.4	27493.4	11700.4	16764.8	21958.6	97817.1	6303.36	56833.7	48037.4	19491.5	5222.83	16595.1	4905.25	17593.2	18943.2	19220.8	21449.3	21371	26276.7
Putrescine	M174T11	1739	1740	174.04	10.9329	15.782	6736.8	32109.7	46180.9	23732.7	4311.29	18746.5	28002.4	2293.49	4357.69	101906	7760.2	4222.19	10513.6	6840.21	11709.6	47444.7	557.893	3016.49	1072.1	513.457	1316.12	768.322	2879.94	346.037	4185.43	1219.77	600.644	823.1	4797.69	1655.78	4354.21	7485.67	7980.91	7259.49	4938.38	6244.51	7836.55
Glutamine	M156T11	1766	1772	156.001	11.173	38.9949	443187	1.13902e+06	90876.2	152251	5201.51	30243.3	61980.5	10770.3	53236.7	11473	7105.54	10861.9	39985.4	4337.13	8077.85	102380	4858.97	7682.45	6042.77	6313.61	1615.2	4642.53	2162.52	2204.88	1279.54	1957.44	1585.96	1076.19	1537.56	1697.09	5961.83	67129.5	65650	51317.7	43162.7	29157.8	36948.5
Methionine Sulfoxide	M128T11	1777	1782	127.999	11.2525	9.99321	9656.53	31979.5	13112.9	21515.7	2146.55	3417.66	5368.49	2358.55	6497.36	1639.39	1836.91	9323.34	10677.5	10214.6	9519.7	15663.9	800.788	4262.78	1206.91	1097.76	924.365	985.704	426.52	937.536	983.267	1811.62	1142.84	4419.56	2211.93	873.501	2214.34	5474.37	4816.18	5217.57	6365.44	4908	5787.99
Unknown_13	M277T11_1	-	1791	277.052	11.3227	14.8239	5497.46	5152.47	3038.84	6652.55	1536.17	2496.47	4111.09	3029.32	4392.24	1100.57	2934.36	1916.42	2459.22	1801.68	6947.7	3406.33	204.541	2143.93	1085.7	1006.54	158.525	2459.42	578.437	3338.06	303.427	1033.65	2149.48	750.888	4413.59	586.48	1005.02	1663.83	1932.99	1907.4	2335.33	2115.52	1795.27
Citric acid	M273T11_1	1804	1807	273.011	11.4427	56.4937	801.846	11801.8	1785.41	1919.08	564.501	2301.55	827.87	1963.36	3174.08	1100.64	897.847	1012.47	2313.87	2081.9	2828.1	4747.48	109.585	797.791	900.834	441.517	450.305	789.687	393.696	979.749	380.857	2391.11	752.426	1136.22	492.08	665.908	1739.67	1484.36	1380.73	1111.04	900.97	1631.85	2518.05
Ornithine	M142T11	1806	1810	142.017	11.464	4.91743	12570.2	14337.6	24611.1	17488.6	3013.45	10328.1	20612.7	1630.39	1956.57	7938.54	2513.23	2417.3	14024.3	2182.62	5063.94	7966.04	2582.28	4154.24	1544.24	1662.52	2914.1	2582.58	1675.6	1205.2	3200.88	1657.5	1507.5	3804.21	4088.45	1707.16	4570.08	5299.58	5472.51	5152.58	5430.17	4940.73	5672.27
Pinitol	M260T12_2	1817	1817	260.092	11.5113	13.9365	42031.4	147582	110019	130148	7638.2	5214.42	76234.8	6886.05	25387.6	18043.7	21867.8	79070.3	253427	23383.2	116648	474057	206.381	787.021	54705.8	29364.8	59332.8	40195.6	133711	215073	4455.02	45788.5	7686.49	10395.6	6438.78	12601.5	1028.65	53383.8	51846.6	56758.2	59686.5	57477.1	72332.8
Glycyl-l-proline, n-butoxycarbonyl-, butyl ester	M285T12	-	1845	285.195	11.7523	35.9282	12658.5	13627.3	13775.7	12238.4	17939.8	19601.8	19730.2	18702.9	21213.8	21266	26627.9	23296.1	26063.3	28432	35003.9	33500.4	19228.6	44850.7	21681.9	21954.2	25655.5	33944.6	16933.5	32710	25004.7	27597.5	27835.2	36103.2	31781.2	23783.1	45734.8	15588.5	16108.7	20002.9	24948.1	26171	35291.6
Fructose	M217T12_4	1853	1851	217.054	11.7569	23.8552	23513.1	40525.7	49993.6	55856.8	15445.6	16813.4	19057.1	19603.1	23101.2	22809.5	18406.1	24361.4	27867.6	27833.2	83964.5	48606.4	8547.53	15939.9	17242.3	25142.2	14811.9	90057.5	15319.7	20846.4	18737	38632.5	31089.7	112916	29803.2	30939.4	26893.9	22333	23662.2	28751.9	20262.4	28411.8	37186.7
Unknown_14	M128T12_2	-	1857	128.002	11.7973	11.3678	13796.6	50115.5	20506.6	35401.4	3780.29	5368.88	8327.55	3669.75	4376.57	2464.16	2616.68	13090.3	15189.6	11143.8	12090.5	21275.5	785.603	5713.27	1474.24	1490.83	1249.19	4049.88	676.892	1395.72	1485.06	3905.62	2285.84	6479.89	2646.36	847.959	2721.02	6180.44	7233.68	8556.11	7696.72	7404.78	8435.4
Glucose	M117T12_2	1879	1876	116.997	11.9513	39.4837	192105	141673	247296	84292.7	25532.9	42205.7	24370.5	26580.9	23920.5	14669	28332.9	20089.6	23770.7	20721.2	381210	40666.5	22441.5	197253	38064.8	17535.5	13000.2	94856.8	4353.2	13951.8	46063.4	171923	83258.7	133756	110120	72116.4	52070	122744	120358	128627	49619.4	46116	143518
Lysine	M174T12	1900	1908	174.05	12.1923	13.0505	50879.7	101295	224398	115017	17933.3	43490.2	52001.3	9671.53	12982.2	45400.1	38717.7	28346.1	47879.1	42776.9	57712.3	55137.3	14456.5	33500.7	15211.5	17818.1	20980.1	19720	5416.08	4927.64	12349.8	7875.98	5438.91	23638.6	52144.8	13967.3	51185.8	33391.7	34478.9	37568.9	29932.6	29324.7	42364.3
Unknown_15	M338T12	-	1912	338.034	12.2088	15.2497	1528.84	4718.48	1062.05	5290.74	236.532	923.089	1420.18	2.42227	7.43499	1502.45	1783.59	1005.08	2734.68	2789.34	4260.88	1592.52	2.6188	143.887	225.564	9.94447	603.152	363.445	83.5466	6.41985	5.44196	5.04751	3.22405	9.27486	2262.53	41.2922	901.043	831.704	972.838	1308.41	1121.32	961.618	1202.49
Unknown_16	M299T12_1	-	1914	299.2	12.2257	37.4327	14366.8	22252.1	22709.7	32197.4	24086.8	16566.8	45778.1	38303.3	66494.5	56456.7	51156.1	47344.6	55497.4	63302.6	96067.7	63946.9	38032.5	96283.1	33882.4	47961.8	73917.6	78480.7	49154.6	69950.4	74158.5	58662.4	67591.6	84650.4	54465.2	52268.1	99472.8	32821.3	35448.2	46233.4	54186	57115.2	80823.2
Tyrosine	M218T12_1	1934	1931	218.084	12.3376	19.1065	742137	979183	740426	868574	298548	208563	207020	69692.2	68250.8	146779	134365	204821	553739	82530.4	306902	1.81677e+06	30500	99763.7	39251.7	32937.7	24286.6	53318.8	17687.9	31194.5	32407.9	64278	51768.7	117161	43119.7	27207.3	58589.3	188465	193609	239901	237804	215697	246197
Unknown_17	M117T12_3	-	1936	116.988	12.4194	31.8195	11105.9	14886.6	16056.4	18996.6	23672	42907.4	26124.3	28015.3	27422.8	25398.5	28583	20301.9	27598.5	36898.9	56586.4	32291.6	28038.3	63621.7	23048.3	30521.6	39056.8	49840.9	25729.6	41482.5	35555.1	153447	79231.9	124432	50365.6	28260.7	55593.2	25121.3	21927.7	27713.1	51663.2	46691	39346.5
Pentadecanoic acid	M295T13_1	1945	1944	295.003	12.5253	48.3186	1092.24	2138.83	2692.37	3054.47	2201.64	3101.55	2471.07	3087.69	3273.59	2211.17	2867.68	3313.12	3711.13	2686.05	3938.79	5225.82	622.776	1297.9	1244.09	1819.7	1097.36	2547.02	1355.99	3183.61	1867.72	2430.69	3162.72	2394.93	2192.8	3311.91	1846.55	1112.16	1290.89	2143.09	2493.38	2189.83	2786.96
Palmitic acid	M311T13_1	2046	2045	311.172	12.9397	25.3671	4067.69	4756.98	4259.17	3388.68	4853.3	5146.44	5202.3	4606.26	6079.88	6162.36	8103.98	5861.33	5311.8	9045.73	10457.7	10387.4	4647.55	15929.4	5965.75	6818.51	7109.66	9250.7	3822.16	9195.74	5716.46	7960.37	7676.96	11928.4	9161.7	7268.19	14025.7	5748.62	5603.71	5972.69	6674.46	8814.13	9728.79
Unknown_18	M265T13	-	2065	265.033	13.2596	8.46771	2556.44	8243.21	11619.6	14053.1	1164.51	716.621	3624.34	1732.5	3058.29	2354.62	2218.1	8175.9	8053.34	5018.9	7613.68	9157.8	1375.07	4215.83	3633.28	1601.34	1828.37	5120.76	2161.15	3885.57	2143.79	5257.15	2356.73	4309.4	2504	1720.47	2627.36	3814.4	3759.04	3806.59	4181.28	3786.95	4603.9
Myoinositol	M318T13	2080	2077	318.085	13.2607	17.3235	6947.7	19024.4	29315.1	34817.1	3037.96	2596.88	8426.51	3815.23	5942.03	7305.71	6330.07	19864.8	17843.4	10776.6	16926.8	20571.4	2401.12	9576.6	7807.8	4267.87	3099.24	11965.8	4504.55	10163	5016.69	12028.7	6337.72	10911.9	5745.41	5773.52	7141.18	8125.13	8675.15	9457.24	9771.78	9912.36	12179.9
Di hydroxyphenylalanine	M368T13_2	-	2086	368.047	13.3192	63.8879	2902.84	1695.07	3096.41	2315.43	1409.1	1261.96	1137.7	241.738	241.446	1254.31	314.913	2006.68	1245.52	1405.16	1337.85	1566.06	23.4586	612.579	66.3543	12.2539	120.092	566.91	34.2961	39.9809	11.4548	96.4762	28.5724	215.238	2.61115	9.8236	92.8052	505.873	457.486	550.883	1060.85	570.063	952.01
Uric acid	M441T13	2094	2089	441.044	13.3331	49.1473	330.17	1861.91	657.93	238.496	489.462	182.745	335.011	113.382	42.554	152.178	439.017	414.922	6.62047	7.02873	53.771	7.1995	246.726	2053.72	523.388	206.813	6.23622	840.635	77.5868	305.192	97.6867	599.134	107.467	524.135	421.576	109.7	474.569	530.638	693.162	514.966	345.634	240.899	321.477
Unknown_19	M288T13	-	2106	288.114	13.4668	99.6493	1559.31	247.409	406.48	3007.08	18246.4	6355.6	12199.2	9872.59	13180.3	1639.08	363.577	6095.41	1275.29	971.834	5070.64	9684.18	4.40913	1990.95	204.651	100.942	3.61829	2062.16	12.0352	2662.03	341.835	8547.27	3770.24	8920.7	135.17	1.40209	71.1283	499.817	414.113	2161.26	12125.5	12500.1	1810.86
Heptdecanoic acid	M327T14_1	2144	2141	327.244	13.6771	23.8042	10754.2	14549	11566	10709.8	13323.7	10026.4	17093.1	15640.7	20127.4	14811.8	24138.4	21378.7	18661.6	22494.2	34567.9	26535.7	15717.4	29920	17839.3	22805	22453	23088	16488.3	28857.1	18972.8	23299.8	24665.1	29285.2	29981.3	16962	33230.1	15659.2	16742.4	19182.5	21328.5	20849.3	27192.4
Phytol	M143T14_3	2167	2167	143.015	13.8288	13.373	10986	8849.28	7997.99	6670.23	9189.31	10240.7	13491	9172.45	12632.4	6715.44	17226.4	11098.7	13448.2	9484.27	15203	16362.4	10616.4	18688.7	11363	10930.4	13769.2	11645.3	10286.5	18355.5	13497.6	15169.9	17938.2	16677.4	15165.3	9279.94	16356.8	11153.3	10186.7	13105.8	13691	13457	14916.5
Indole 3 acetic acid 5 hydroxy	M290T14_1	-	2169	290.066	13.8983	27.5268	10074.2	6326.05	2092.55	2772.34	3765.7	4474.16	5157.33	5355.36	3539.35	2403.77	6538.64	4904.98	1713.31	2784.75	3729.07	3204.5	5476.32	8668.42	9443.69	7031.82	4172.98	3242.06	2000.19	7515.73	3403.94	6514.65	4088.42	6238.86	5123.58	2221.22	5310.64	4205.79	4872.43	5646.36	6710.01	5270.81	3597.21
Unknown_20	M299T14_1	-	2187	299.223	13.9627	30.5807	1181.87	7117.64	15576.6	4548.27	5481.41	2569.99	4975.26	8430.52	11175.2	13802.4	6962.13	7719.22	12754.9	16932.3	24373.3	9610.68	16010.1	40269.9	25349.5	21427	5666.68	24813.2	5064.31	44565.7	13764.3	15556	27566.7	25936.1	14365.9	8779.23	44083.6	7846.33	20940.8	11004	13077.1	14285.4	17545
Unknown_21	M380T14	-	2188	380.106	13.9683	52.4166	3972.93	694.127	4118.32	3082.99	4866.5	1888.82	4784.38	1332.61	1205	1600.14	3040.22	4742.44	4983.29	5418.52	5266.59	7435.53	39.2184	120.53	15.0239	148.719	85.7996	42.994	42.4464	201.436	424.336	238.429	124.567	389.004	62.4567	9.04615	369.923	543.004	968.82	1271.96	2314.43	2240.02	2570.67
Unknown_22	M342T14_1	-	2200	342.123	13.996	18.4468	5874.39	6638.3	4205.79	5393.52	7028.29	5009.62	6560.34	4836.78	7079.83	3442.3	7332.89	6962.59	5182.21	6209.33	10244.2	10441.8	5455.99	15378.2	11593	8537.42	10352.8	7708.48	5582.45	19317	5942.23	8892.65	7118.88	7544.02	5794.24	5544.16	13606.1	11449.4	10578	8129.25	9050.98	7032.83	10060
9,12 linoleic acid	M262T14	2210	2210	262.193	14.0957	20.3733	89673.9	67951.6	39206.3	35528.4	74496.4	118528	62771.7	58852.1	53536.7	62511	124914	97438.1	46856	81534	82031.7	138859	30848.7	96794	94090.3	55100	118988	130827	44928.7	110486	52275	87102	65878.5	120493	76879	67091.7	189525	64446.6	65977.4	73777.8	85258.2	91622.5	101795
Tryptophan	M202T14_1	2218	2216	202.063	14.1255	34.821	109015	291846	391380	705250	43028.3	59646.3	165401	76413.6	56793.1	66970.9	40707.6	109935	331404	94478.7	106747	327215	7864.13	24968.6	22134.9	12880.1	29534.3	20519.4	9314.24	22773.2	22617.2	27138.8	27341.7	40207.4	32357.7	14526.7	34947.5	82442.3	87808.6	99797.5	95824.9	79467.9	102336
oleic acid	M339T14	2219	2216	339.277	14.1258	18.7627	530647	473955	273411	235595	501343	780970	419213	358583	341006	330809	852788	713445	333250	561402	501553	900388	231372	736424	533660	434524	675233	783239	311522	868269	352227	510449	470476	832526	510152	483680	966601	451161	441707	515922	568619	560282	647416
Stearic acid	M341T14_2	2243	2242	341.298	14.2616	23.2863	248561	294108	258542	249556	315291	313188	360646	349126	445524	401950	509390	399523	411155	468107	524099	558378	274519	456386	288618	357028	414159	444828	307959	624353	378676	409723	512609	633317	487606	367898	554301	291988	295975	356153	411063	459498	480598
Myoinositol	M315T15	-	2387	315.075	15.1285	32.4904	11707.5	25188.9	19652.8	31418.5	29029.6	8688.25	43636.2	46863.4	86569	38458.9	54616.7	62759	50979.6	61074.9	77361.8	55364.4	30572	67265.6	39534.8	51580.7	53357.2	52370.2	33249.5	100960	48960.7	62215.5	95703.8	82491.9	32446.9	43208.3	83368	28759.6	30020.7	45984.7	50403.7	59313.1	63118.2
Unknown_23	M204T15_2	-	2409	204.039	15.1439	40.892	20516.3	42668.9	47323.8	35817.7	10703.2	5171.53	15132.7	12986.8	22904.7	13004	47882.1	44102.6	20348.7	67212.5	44817.4	43918.4	10401.1	34434.3	144456	52388.6	31853.2	14198.7	10203.2	26319.8	13288.8	23356.4	22246.1	20319.9	16173.4	26557.9	26244	44654.9	45524.8	50118.7	15397.8	16402.4	52413.2
Unknown_24	M350T15_1	-	2413	350.092	15.1531	47.9913	1062.13	2704.22	2337.1	1627.66	439.604	373.729	793.858	1125.52	507.566	1001.43	2989.36	1770.53	1438.06	3446.23	2489.91	1563.59	549.564	963.834	9015.42	2578.04	1766.06	259.986	397.212	1082.87	835.036	784.474	798.428	1373.35	1408.51	1639.78	1556.84	2289.04	2774.09	2382.84	563.571	776.02	2834.5
Unknown_25	M311T15	-	2415	311.187	15.1758	26.7933	355.726	927.322	1329.87	903.279	545.223	291.456	649.097	2007.57	2284.08	1556.26	1735	1231.15	1372.84	3755.13	2948.74	1145.99	3153.39	4654.23	4947.17	4537.4	2643.86	5037.78	1912.42	6973.38	2877.13	3053.62	3539.35	3558.89	4248.38	2927.76	5773.74	1820.15	2704.42	2603.61	2867.48	2385.08	3963.04
Sebacic acid	M215T15	-	2424	215.121	15.2183	8.65165	14384.8	35184	13781.9	14678.2	12836.8	12588	37572.2	13335.5	39635	62960.1	82518.1	51151	56477.7	96137.8	65512.7	62250.6	74242.8	218180	65854.5	133486	239676	180795	66028.2	146976	71141	44313.7	55814.7	180089	101684	50912.9	258532	75720.9	75444.4	82280.6	84573.7	79354.4	93451.6
Unknown_26	M213T15	-	2425	213.047	15.2301	22.0354	2605.77	3812.22	1953.14	1951.07	1243.86	1557.79	2440.39	1995.02	1992.21	2329.03	5705.75	4537.37	5366.8	6578.42	5451.26	5026.45	6162.28	13993.6	6193.83	6463.27	9300.58	5795.45	3131.47	5880.21	3487.69	3370.24	2490.71	5369.22	6601.53	3837.33	11780.8	6217.33	4541.98	5548.58	3065.19	3957.07	5242.57
Unknown_27	M367T15	-	2427	367.273	15.2447	13.465	12441.4	12126.9	8270.29	9755.02	11552.5	13882.3	12055	10305.7	15448.6	10673.9	26584.9	18110.7	19428.1	17798.4	19358.3	21352.7	8454.88	33134.2	16318.8	12707	17388.5	25688.4	11458.9	26502.1	12230.4	16102.9	16486	26845.1	17987	15708.8	25780.2	14642.7	14856.1	14658.3	16394.2	16355.7	20023.8
eicosonoic acid	M370T15	2453	2451	370.283	15.3656	23.6379	3709.44	4803.93	2867.17	2896.71	5537.87	4901.76	3826.52	4515.2	5229.66	3199.5	10820.1	7413.43	8205.45	6703.44	6185.22	8856	3105.68	8538.97	4342.81	6938.79	5082.49	5830.4	3152.38	8335.83	6129.36	7632.47	7651.03	9055.75	5561.03	5673.69	7608.17	4437.45	4307.79	5408.88	5788.22	5888.87	6968.62
Unknown_28	M371T16_2	-	2587	371.269	16.0798	24.762	14901.2	15189.3	8081.47	8264.02	16462.6	21288.4	12338.5	14601	11345.2	9378.79	19962.9	15796.5	8413.45	12370.2	16084.2	25345.4	5847.87	9150.44	15867	9788.97	7379.82	8893.7	6760.66	22361.5	6569.26	14417.2	15622	11712	9154.66	10360.4	16114.9	9648.02	9064.36	11615.4	13357.4	14290.9	15376
Unknown_29	M361T16_1	-	2606	361.109	16.2259	28.3307	9222.97	19525.7	12532	18731.3	2704.24	5754.05	4070.69	2144.74	3262.09	1956.57	18486.5	13197.5	26058.7	15643.1	18539.4	23207.3	6124.74	9823.99	13850.5	17023.6	3056.04	4115.28	5574.63	14226.3	2826.5	10594.8	4180.42	2348.98	13792.7	11488.5	31877.9	14922.4	14173.1	15167.2	8108.19	8328.76	17155.6
1-monoleoylglycerol	M397T16	2650	2646	397.325	16.3907	10.8595	7080.58	10186.7	7375.27	6376.49	8204.24	7461.36	7039.41	9519.63	9995.6	8116.63	15192.5	12018.2	12804.8	12584.4	12585	16305.7	7643.72	18546.6	11043.4	12813.2	10717.2	12193.6	7832.5	18660.1	11110.1	15837.7	14262.7	15035.8	11000.1	9386.12	16695.7	11437.2	11151.6	11820.7	12216.1	10564	12174.1
Unknown_30	M448T18	-	2969	448.201	17.9175	46.5904	2.61487	42.5405	1.40648	4.41908	46.7903	3.01655	1.80646	323.12	1328.66	7.04283	7.44377	108.495	2.81568	8.05656	6.01234	11.8153	6692.55	5416.02	3235.06	8398.58	64.061	4.39284	2.41608	9.18778	2756.06	4101.51	4500.73	3159.31	3.20928	3.21048	3491.24	2422.81	2258.37	1639.71	991.979	994.77	1123.76
Unknown_31	M268T18	-	3084	268.035	18.4514	16.3952	2428.88	3981.32	3312.76	3953.97	2832.96	1847.14	5784.57	4038.02	6103.64	7611.13	7326.63	7647.42	3517.45	4252.8	8716.85	8918.57	4360.83	4812.57	4064.07	10784.3	15102.9	5608.79	11946.5	25162	7531.2	4991.23	5537.44	5660.89	1890.37	6237.06	4369.68	5975.37	5363.44	5364.68	4574.07	4095.01	3985.19
coprostan 3 ol	M370T19_1	-	3098	370.335	18.5141	9.10255	38268.6	92269.3	105672	79748	58466.4	14946.2	61814.8	107113	242427	29714.6	62525.3	51285.3	47679.2	44386.4	83891.4	78100.5	28152	59236.4	47143.7	59184.3	64723.9	163905	83121.8	225160	47678.7	34993.6	60338.5	71446.3	91404.8	64419.4	31988.7	88660.3	83625.9	83980.8	78462.2	67800.5	76277.4
alpha tocopherol	M502T19_2	3160	3155	502.407	18.7595	13.6851	4706.67	5693.96	3445.92	3559.57	4119.93	2903.54	6049.59	2283.02	3628.08	3094.24	6980.21	5960.8	5713.25	4830.59	6607.02	7264.34	5067.55	9131.95	7590.78	6155.08	8292.7	4210.87	5499.09	11024	3087.81	4752.43	3938.79	3122.65	2353.81	3711.8	6866.55	6946.31	6290.1	5683.33	5808.7	4466.62	5660.22
Cholesterol	M329T19_1	3188	3188	329.299	18.9126	14.6818	97867.6	135586	101174	142603	113300	57556.4	105389	114735	160007	115262	171095	108756	155398	118981	153211	170753	85289.7	167296	117090	102122	114705	110279	91656.2	159287	78090.1	128039	122890	134695	116656	95373.2	121766	161781	156574	146271	132639	111716	120784
Dihydrochlesterol	M215T19_2	-	3200	215.107	18.9673	12.1434	18900.8	41431.2	41854.8	32213.1	23536.4	9642.59	22958.9	23017	42682.1	17712.7	22661.6	24857.8	26055.3	24041.6	33984	23582.1	20829.3	49217.8	36764.8	32308	31698.4	66560.7	38195.5	78320.8	24740.9	22434	27209.3	22852.6	31763.3	25510.1	27415.9	38652.3	36812.7	37142.1	33715.6	27853.6	31328.7
Unknown_32	M255T19_3	-	3228	255.115	19.0775	12.425	5211.54	8179.26	4626.05	4816.53	3466.12	2662.43	6368.86	3551.74	4659.86	4484.66	4720.94	6536.72	6903.48	6239.08	7475.42	5000.24	8302.85	19150.5	8935.97	7437.53	7358.73	11614.8	7525.71	12148.2	5282.45	4861.19	6924.13	5923.6	4481.24	4274.41	9321.27	8003.57	8014.16	8263.56	6535.73	6513.04	6388.55
Unknown_33	M268T19	-	3268	268.041	19.2577	13.3979	2025.22	4369.01	4483.66	4228.82	2980.29	1538.4	5940.5	4008.09	7306.37	6949.33	7626.6	7527.95	4812.88	4535.71	11088.8	10361.2	4343.22	7366.84	4354.34	12235.2	16556.7	6218.8	12216.3	26203.2	7715.01	5591	5313.99	5846.86	2311.61	8217.82	5042.81	7029.29	5575.21	5896.69	4884.69	4908.75	5182.24
Unknown_34	M398T19	-	3282	398.393	19.3204	13.2404	34558.8	75021.1	69836	48983.7	30825.2	13818.7	49996.3	38716.5	85546.8	24541	24107.8	35677.3	26139.9	29785.9	72005.8	35384.2	40914	87859.4	57977.3	60044.5	68062.1	112304	71800.4	139788	43782.3	23961.1	41941.6	37903.9	32320.7	41663.9	48519.9	64985.1	61980.8	61221.9	53690.1	46611	51185.5
Campesterol	M343T19	-	3291	343.278	19.3529	15.1488	36492.5	41400.4	37039.4	34942.6	28304.4	19283.4	31565	21996.1	26618.9	37514.1	37270	39257	60970.3	37142.7	46540.1	36404	53672.2	115811	73492	148165	45376.3	50326.4	42602.2	54203.2	74283.6	130547	122176	80617	29102.5	71667.6	82104.6	72817.6	69911.6	68666.7	54347.6	55873.4	54853.1
Unknown_35	M255T19_1	-	3295	255.159	19.3877	19.4611	48630.4	64107.1	24575.7	28262.3	18010.1	14678.4	57363.2	13068.1	23944.2	103610	37007.5	84569.1	75272.4	99450.1	95212.4	42533.7	171349	453480	131839	76558.9	111966	185884	209200	160027	52928.5	46355.2	72353.7	63612.6	51156.1	35349.5	147403	118149	115099	108839	91978	76246.3	85863.5
Deoxycholic acid	M266T19	-	3296	266.096	19.3881	20.4694	7915.51	9888.72	4084.01	5239.47	2948.84	2057.45	9001.32	2105.87	3696.58	18096.3	5806.89	13470.3	11793.2	16447.8	16530.9	7583.55	27362	72032.9	21185.1	10595.1	18059.8	29277.5	33978.1	24123	8491.81	6801.65	10643.9	9855.16	8355.8	5848.28	24585.4	18869.3	18514.4	17011	15067	12768.5	12942.7
Unknown_36	M375T19	-	3302	375.161	19.4061	23.7103	1220.27	1426.24	802.085	1118.57	712.473	329.096	1229.28	963.512	1017.08	1407.74	892.488	1419.73	1641.81	1550.49	1815.15	1585.44	1536.13	3970.53	2197.48	1625.61	2368.02	2659.55	2169.16	2070.13	1597.42	1032.94	1401.25	1199.74	1225.26	967.73	2365.7	2133.86	1996.31	1881.63	1435.73	1102.96	1452.49
sitosterol	M357T20	-	3371	357.32	19.7124	14.2934	60923.1	67703.6	42781.4	41639.2	44786.6	38217.8	55472.6	34869.5	41768	54093.2	62275.4	62102.7	72799.7	48930.6	74361.4	55859.1	76373.2	123287	88212.9	66129.8	78120.5	57014.7	52701.2	70932.4	48724.5	78421.9	60364	55441.7	41082.7	42171.5	94507.2	77247.1	76725.6	70968.8	63911.1	55583.2	59776.8
stigmastan-3-ol	M215T20	-	3386	215.108	19.7724	14.3092	20030.5	27442.7	18358.2	16821.5	14873.7	12131.7	21494.6	12154.7	18896.2	17522.3	19954.4	21758.5	21346.4	17056.2	27111.5	19519.9	26903.7	43005	32029.9	26992.2	32052.2	23809.6	21300.4	33292.3	16894.8	21567.2	19138.8	17398.8	14528.3	13783.8	30407.8	29459.2	26300.6	24796.2	22760	20644.8	21291.5
Unknown_37	M375T20	-	3386	375.141	19.7761	22.425	385.906	743.708	202.984	291.471	429.181	114.906	643.31	308.262	381.497	371.883	215.056	413.704	506.391	110.563	729.94	372.322	402.269	523.445	603.777	473.553	1059.63	513.113	519.556	545.023	655.612	549.131	582.693	205.075	139.935	551.114	777.475	697.092	591.298	408.008	490.237	526.218	487.358
benzene	M291T21_1	-	3582	291.137	20.6383	12.3497	9685.9	9190.32	6010.21	1813.88	2454.48	12528.8	6166.9	6240.89	3328.29	15539.4	7285.27	10665.5	5603.31	7669.93	6523.28	5308.79	17184.4	26818.6	13283.6	11577.4	18071.5	10534.8	4919.6	9849.45	7060.75	4372.82	6883.8	9277.02	11598.9	4290.48	28170.2	11919	11823.5	11621	9267.78	8868.76	9690.12

## Sheet: Plasma
Metabolite ID	name	Retention Index (library)	Retention Index	mzmed	rtmed	QC RSD	X20170808_P_KO_2	X20170808_P_KO_1	X20170808_P_KO_4	X20170808_P_KO_5	X20170808_P_KO_3	X20170808_P_KO_6	X20170808_P_KO_8	X20170808_P_KO_9	X20170808_P_KO_7	X20170808_P_KO_10	X20170808_P_WT_1	X20170808_P_WT_3	X20170808_P_WT_4	X20170808_P_WT_2	X20170808_P_WT_5	X20170808_P_WT_6	X20170808_P_WT_7	X20170808_P_WT_10	X20170808_P_WT_8	X20170808_P_WT_9	X20170808_QC_6	X20170808_QC_3	X20170808_QC_4	X20170808_QC_1	X20170808_QC_2	X20170808_QC_5	X20170808_QC_7
							KO_M	KO_M	KO_M	KO_M	KO_M	KO_F	KO_F	KO_F	KO_F	KO_F	WT_M	WT_M	WT_M	WT_M	WT_M	WT_F	WT_F	WT_F	WT_F	WT_F	QC	QC	QC	QC	QC	QC	QC
Unknown_1	M369T6	-	1149	369.092	5.97354	15.2571	24804.3	20069.6	24770.7	31140.7	28793.4	22401.5	22146.3	22693.6	19240.1	21524.5	24729.3	20235.4	19793.1	23319	20247.8	21073.8	23969.9	18269	15344.5	20105	18631.4	28318.2	22549.2	24269.2	25777.7	23266.9	18811.3
3HB	M233T6	-	1150	233.101	5.99907	8.60507	78091.1	63773.7	64194.1	58918.4	64994.4	36239	58260.8	59698.1	41949.1	46415.9	56837.8	78006.1	89632.7	105605	53542.7	45968.4	36586.2	97026.5	65503.5	54253.2	59122.7	67213.6	64581.6	60925.7	66777.4	57097.2	53029.3
Unknown_2	M152T6_2	-	1162	152.051	6.08272	23.7353	8946.89	6522.63	5974.37	3647.74	3895.21	11943.9	6352.81	6510.94	6409.2	5459.68	7889.85	5848.67	7227	7857.7	5878.37	7115.69	3904.82	5737.37	7132.97	4966.06	6791.21	7500.86	8120.31	7873.57	7743.98	4325.87	4593.91
Urea	M261T6	-	1164	261.11	6.11326	21.1816	110950	71259.9	114310	61870.3	70269.9	27252.4	41622.2	42649.5	49155.7	44875	81402.8	78640.8	109122	101092	87589.1	98849.6	43183.2	40291.7	37687.8	47560.7	52071.4	84964	72766.4	80186	85154	68923.8	48826.7
Butane1,3diol	M131T6_1	-	1182	131.1	6.2588	38.939	573344	410844	245272	1.01769e+06	1.38835e+06	465876	483676	495597	300481	555238	1.95419e+06	647800	741049	596526	1.02967e+06	365965	379299	335147	431037	592656	412812	1.03472e+06	347239	600095	673943	446096	614203
Unknown_3	M134T6_1	-	1197	134.048	6.3905	8.74826	78017	116187	104407	98977.1	95679.4	41106.7	25070.5	25689.9	97852.8	75329.6	106331	90375	87370.5	100645	99413.5	103218	96125.2	72984.7	90196.2	95397.3	86491.2	94411.6	93532.1	106189	94360.5	88798.8	80454
Valine	M144T6	1207	1208	144.121	6.49164	13.2775	637519	482490	524775	528249	715831	347341	431939	442584	380651	373158	695058	521155	898676	806891	682802	620268	432345	322877	390896	301094	544941	597259	618078	635926	636481	547818	422760
Unknown_4	M336T7	-	1234	335.999	6.72302	13.5946	10650.9	27937.7	28648.1	7277.43	8308.77	20227.3	11023.7	11296.9	15436.3	4893.51	17827.5	52836.9	13365.4	21019.8	38542.4	20964.4	77636.1	15542.9	23786.2	19769.3	21147.3	20348.1	26126.1	20890.5	24187.8	18485.1	18163.9
Unknown_5	M120T7_3	-	1246	120.017	6.81954	17.5837	9042.92	5388.12	5352.02	3579.07	2382.47	19336.7	8250.03	8454.91	5661.89	328.327	5482.34	7981.12	5798.15	7138.02	5199.98	5919.21	4691.81	4596.35	8260.89	3058.46	6891.8	7213.64	7437.94	7448.31	7766.84	4698.44	5375.32
Urea	M189T7	1234	1254	189.1	6.87339	8.90376	5.71469e+06	9.50062e+06	5.55195e+06	5.22984e+06	5.18044e+06	7.44513e+06	3.58838e+06	5.67681e+06	6.98606e+06	9.92799e+06	6.03308e+06	5.57894e+06	5.66787e+06	5.76567e+06	5.98885e+06	5.4042e+06	9.185e+06	5.22973e+06	4.63387e+06	9.15778e+06	5.04189e+06	5.57698e+06	5.90664e+06	5.96519e+06	5.64675e+06	4.98266e+06	4.75026e+06
Unknown_6	M177T7_3	-	1262	177.088	6.95251	10.7911	45917.8	60786.7	33602.3	50280.3	27625.8	32032.7	30166.9	30911.9	34467.3	47793.5	61866.7	69241.7	37462.2	63026.2	30083.1	66823.1	46859.9	76731.6	63643.7	49984.9	48927	57114.4	59857.4	50255.7	57701.7	48490.2	45012.2
Glycerol	M205T7	1262	1262	205.1	6.95567	9.22032	891486	1.18079e+06	587323	927194	548769	570087	565201	579130	782513	940182	1.16154e+06	1.32645e+06	812633	1.18365e+06	647970	1.21301e+06	905365	1.35727e+06	1.22427e+06	998496	990747	1.04773e+06	1.11437e+06	1.01597e+06	1.05974e+06	951588	828165
Leucine	M158T7_2	1264	1265	158.173	6.98702	14.0858	535692	410984	430591	465868	590095	336054	403150	413086	332822	287398	529482	463440	779879	687617	612097	521361	295052	228682	338486	238059	465155	491588	545684	516218	511125	454152	340664
Phosphoric acid	M299T7	1262	1269	299.1	7.02681	5.87431	2.86792e+07	2.82395e+07	2.79653e+07	2.82477e+07	2.76916e+07	2.43997e+07	2.04341e+07	2.09376e+07	2.42074e+07	2.09412e+07	2.96708e+07	2.85424e+07	3.03165e+07	2.79636e+07	2.93617e+07	2.83438e+07	2.57994e+07	2.88409e+07	2.64866e+07	2.7756e+07	2.78231e+07	2.70072e+07	3.03281e+07	2.64857e+07	2.73749e+07	2.62981e+07	2.52545e+07
Unknown_7	M317T7	-	1270	317.104	7.02977	8.55717	122200	146252	126418	137846	132381	121601	67935.4	69611.1	114934	95752.2	147342	140671	133700	129181	145894	133140	126197	154586	125004	143629	131419	133196	149968	131309	131827	130140	111209
Isoleucine	M158T7_1	1286	1288	158.151	7.18791	13.3952	238182	144120	151364	178737	234298	138148	165710	169795	124482	135863	226162	202313	331824	293883	239232	204448	139290	130352	183979	120727	188953	215648	215874	231229	228136	199036	152507
Threonine	M130T7_2	1290	1293	130.075	7.22405	12.0811	31762.9	25052.2	23284.7	44397.2	39391.9	20512.4	198787	203687	17747.8	26516.5	47643.9	35305.9	54617.9	51408.8	39839.8	38896.8	34873.9	38369	32750.1	31414.5	33813.9	34202.7	41208.6	32057	35173.3	27432.9	33388.1
Unknown_8	M240T7_2	-	1296	239.991	7.26152	9.6585	7448.38	8667.52	8543.79	10718.8	5759.46	4306.87	2393.18	2453.73	4038.64	9310.98	5738.97	6038.64	5312.85	5686.93	4495.42	4539.85	6353.39	7482.05	4253.72	6428.33	6968.56	5583.47	6868.34	5458.59	6347.96	6316.82	5818.73
Proline	M142T7	1295	1298	142.107	7.27583	12.5613	281940	290610	176236	390877	437902	58837.7	173807	178092	83494.9	127611	89356.1	58441.3	152099	119881	167903	78913.1	78056.6	39276.5	31381.4	63547.9	151951	163226	157634	163840	159299	187928	121074
Unknown_9	M270T7_1	-	1300	270.032	7.30855	10.1969	11304.2	9894.54	11081	10367	11424.3	9883.09	5862.04	9008.08	10476.4	9187.71	10426.5	13072.1	10339.3	9549.23	9917.78	9875.4	13534.2	11011.8	10045.9	9364.45	11242.2	9850.05	10479.7	11536.6	9943.69	9396.39	8569.9
Unknown_10	M108T7_1	-	1301	108.017	7.31968	18.5076	10308.2	9571.92	8816.74	9499.82	8704.52	8829.84	4618.74	4734.14	8973.81	8213.13	9458.96	10252.6	7722.33	10168.4	8319.85	6250.32	7256.11	6984.49	8644.24	8451.76	7348.56	9332.92	8182.93	10497.8	10474.3	7997.29	6276.03
Unknown_11	M143T7	-	1302	143.035	7.31968	31.6756	35060.6	72435.2	54329.1	56992.2	61843.3	27668.8	12909.2	14253.5	27813	24741	33662	32080.6	31408.7	35267.7	44036.7	27533.5	26241.1	27130.2	28544.4	28798.1	28777.6	31090.7	33707.6	32997.9	56962.1	28677.1	24257.5
Unknown_12	M120T7_1	-	1302	120.07	7.32021	12.341	47782.9	46450.3	41039.9	41883.1	46770.9	43680.4	22860.6	23425.6	41199.8	41442.2	51690.9	46851.6	49250.8	50400.7	44875	42567.4	42316.9	41426.4	44719.7	43001.2	46520.4	47263.5	50494.6	52190.3	51982	42537.8	36231.9
Unknown_13	M152T7_2	-	1302	152.057	7.32063	9.72	19601.6	15766	13888.7	16080.3	17065.4	14593.1	7798.2	15991.9	16270.3	15415.8	17600.1	18769.9	18427.3	18735.9	18898.6	15521.4	15551.2	14259.1	16463.6	16050.1	17303.2	17605.8	16320.5	13871.2	18220.7	15801.8	14732.5
Unknown_14	M162T7_2	-	1303	162.081	7.32104	12.2149	5328.65	4804.37	4736.12	6833.76	5705.68	4689.85	3425.45	3511.44	5001.82	5049.44	5804.87	5000.95	4963.11	5240.1	4904.75	4718.71	4020.34	4163.2	4193.82	4626.71	6104.93	5158.81	5247.06	5379.33	4441.46	5028.5	4226.08
Unknown_15	M214T7	-	1303	214.037	7.32104	8.03537	24528.9	21622.3	21610.5	23595.2	23461.8	19964.8	7386.48	7570.08	21282.1	22067.9	26302	27245.7	23598.9	27769.9	22118.4	22392.2	21932.2	20943.4	23192.1	23866.8	26347.8	23840.3	24913.1	23363	24231.8	20470	22174.5
Glycine	M174T7	1303	1303	174.101	7.32511	16.4628	739258	916904	510605	1.02362e+06	792945	556092	608167	623155	607797	541899	835189	633930	1.07556e+06	766841	755437	765944	672202	608292	650708	595681	903250	795822	959014	964883	822116	719987	591574
Succinic acid	M247T7	-	1310	247.096	7.39046	9.8898	303635	312844	249837	262460	266924	217980	166301	170400	62606.4	162834	207369	219522	407250	255670	183584	155861	132743	177948	124226	126445	198593	217818	233219	220321	218683	195303	172071
Unknown_16	M240T7_1	-	1313	240.064	7.41923	20.6555	21601.6	18035.7	19113.2	16797	17545.7	36415.7	22810.7	23374.4	21027.5	14983.3	22431.1	22364.7	14736.8	17014.6	16512.5	20017.5	16470.6	19937.2	20177.6	17023.4	17357.3	26178.5	22170.6	24674.2	23755.1	17997.3	14602.1
Unknown_17	M199T7	-	1316	199.105	7.43255	8.55002	16080.5	13147	12350.1	10423.7	13772.9	11119	5093.22	5220.31	11766.9	12827.1	12807.4	14248.2	12806.2	15031.3	12373.3	11505.7	12655.7	11549.1	14263.9	12196	11845.4	14358.6	13834.8	13238.6	14187.3	12873.4	11487.8
Unknown_18	M174T8	-	1335	174.111	7.59867	10.7336	105510	89411.9	95658.7	88666.7	98579.1	83744.1	47892.4	49074.2	85047.4	86807.5	108184	100902	97338.8	104838	99343	81267.6	81485.5	77319.8	89523.4	91662.7	86510	98354.4	101173	99477	97799	85068	74922.5
Unknown_19	M312T8	-	1336	312.065	7.60842	13.9424	3645.36	11026.6	8541.64	2113.85	3768.71	6824.55	8017	8216.14	4684.17	873.325	9391.35	22452.6	5045.02	9220.86	23710.5	8108.59	33697.8	5592.16	10723.5	8900.01	9009.18	9897.07	9659.48	6829.17	9222.88	7306.94	7978.8
Uracil	M241T8_2	1335	1337	241.062	7.61614	12.7338	29153.8	41311.8	20121.1	39174.8	20748.3	16569.6	18090.6	18537.9	19127.6	9948.99	19061.2	21814.3	32706.7	19027	24377.3	14792.4	18177.5	14622.2	9342.27	13415.8	19944.2	23519.7	22524.8	22442.1	22635.6	18821.9	16183.3
Fumaric acid	M245T8	1346	1347	245.054	7.70059	13.9153	86758	99481.2	106174	119313	142908	35618.5	45815.2	46945.8	28055.6	43687.1	63722.4	79899.9	76513.3	50430.9	50432.7	55847.4	92208.2	87002.5	36285.5	60572.8	58463.2	83960.3	67978.7	70747.1	83493.6	71411.9	61215.9
Unknown_20	M88T8	-	1347	88.0432	7.70887	14.456	16803.7	15845.6	14014	20240.3	20918.7	9227.63	10068.7	10318.4	9155.29	13016	13974.3	12170.3	9860.68	15453.8	12807.2	13237.3	14713.8	13639.7	11868.8	11885.7	12670.2	13407.2	13542.6	8784.94	13027.4	11738.8	10685.6
Serine	M218T8_1	1352	1350	218.1	7.7389	13.5825	327693	335563	239005	381573	228508	187448	205983	211061	233518	203374	228271	170500	268456	211940	223616	225775	238043	122344	169406	186758	256755	282401	294748	307900	288180	255690	198507
Unknown_21	M241T8_1	-	1356	241.064	7.78586	18.4422	32742.8	16971.5	26026.4	13781.1	26824.6	21456.6	23705	24290.7	15066.1	18521.3	52368.4	37230.7	53209.4	49291.1	35094.2	17021.9	24090.3	28168.1	16658.1	17554	27581.2	31388.2	33055.9	32034.1	32545.7	27271.2	18001.1
Threonine	M291T8	1377	1376	291.108	7.95934	16.5524	111004	124901	100563	121204	112472	69591.2	86185	88310.4	86504.6	67395.8	131851	105817	202658	157055	156658	153275	140494	89311.8	94059.2	96314.5	130543	99491.7	145019	145820	131157	123363	93653.4
Unknown_22	M240T8_1	-	1382	240.054	8.01453	14.1166	21149.1	18651.6	19525.7	15799.1	13066.1	36244.4	24727.2	25338.2	22951.8	16924.1	23643.2	24202.8	15718.9	18744.1	19547.2	20523.5	20598.4	22569.4	20152.8	20917.6	20197.1	24927.5	21235.3	23972.3	26081.1	21815.3	16908.1
Unknown_23	M373T8	-	1401	373.059	8.17142	15.6817	90981.5	18879.1	41337	40320.7	23155.7	127270	130745	133968	43051.8	48542.2	71226.4	54608.2	33195.9	41335.1	65664.1	27344.6	29895.1	18492.1	99232.3	55606.5	41341.8	45632.8	48307.5	31009.4	52825.4	44061	41513.7
Unknown_24	M174T9	-	1450	174.099	8.60848	26.8216	202977	199750	227402	200816	186116	197834	63475.6	65041.4	99568.9	132318	171252	213990	196925	186667	181177	217026	120296	149536	103635	136278	93304.2	173667	166637	104311	152281	89814.6	137318
Carboxyglycine	M320T9	1462	1461	320.095	8.70994	18.073	139350	83514.2	89425.6	182719	130562	55113.1	193257	198021	68149.1	109372	123974	97215.8	156670	136755	142081	87679	68114.6	78512.2	81711.6	107301	76772.9	123278	96441	110592	121324	106873	80574.7
Unknown_25	M234T9	-	1463	234.094	8.72776	20.0131	39610.7	28313.6	35000.2	40877.9	28195	32997.4	41323.2	42343.1	30833.5	28961	29058.8	29999.4	28416.9	31995.1	27319.8	34471.5	34434.9	24196.6	28403.8	25229.5	21870.8	30322.5	35500.2	33081.7	34770.6	33683.9	21327.7
Malate	M233T9_1	1474	1474	233.099	8.82958	11.6007	237122	233150	145988	171494	187250	210930	131808	135057	31849	110528	101275	139836	186108	118117	75794.2	96760	107596	114587	80611.8	66839.7	126159	141437	148550	138204	144270	126671	103532
Unknown_26	M270T9	-	1494	270.074	9.00164	26.5577	11841.9	8321.16	4373.17	6301.35	3079.82	14322	2481.1	2543.82	6843.2	7239.23	10133.8	8751.71	10543.5	12233.8	9106.35	7492.62	749.879	2749.34	10010.1	6523.56	9337.34	6670.28	9029.48	11719	9178.28	6847.24	5118.35
Unknown_27	M200T9_2	-	1495	200.047	9.00504	18.036	26214.5	15408.9	11749.4	16913	6713.56	33352.7	9061.28	9286.15	18228.1	17007.4	17816.7	17134.2	15350.1	22099.1	16607.3	14630.7	4409.83	9003.32	17822.7	9552.15	20149.2	13587.5	20093.1	20895.8	16902.1	15021.6	14117.4
Methionine	M176T9	1515	1515	176.097	9.1622	15.4627	61078.2	73370.1	72978.4	86981.2	55935.2	51154.6	57446.2	58863.4	45237.6	49478.3	52193.1	44740.1	67856.9	77684.1	49267.9	64875.6	78462.6	51863.9	45104.4	47013.5	63671.1	66266.2	71991.3	75099.2	68612.3	57170.6	45856
2-pyrrolidinecarboxylate	M140T9_2	-	1515	140.07	9.16664	6.11033	24954.4	35397	25503.9	40000.1	53278.5	17286.5	17949.8	18393.8	14435.3	20016.6	21349.3	14558.6	49479.5	27683.1	30489.5	24800.2	19079.7	16780.2	12597.9	15947.4	28168.7	25167.1	24877.4	26964.6	25827.5	25085.3	23312.3
Unknown_28	M232T9	-	1520	232.101	9.19772	20.7971	96287.1	128549	227523	199847	71331.6	236269	143500	147038	173925	243000	54877.6	159711	112047	97126.4	50015.7	156132	428398	138427	38358	97595.2	156053	168137	147643	172957	164941	120572	234021
Unknown_29	M254T9_1	-	1521	254.042	9.20205	16.186	18213.7	17227.7	16814.4	14484.8	16768.2	17653.2	11619.2	11907.1	15800.8	12938.6	19946	17879.1	17610.9	21996.5	18059.5	15606.5	19271.3	20122.8	15445	15554.1	16656.6	17156.1	22036.6	14347.2	16788.8	16147	13663
Pyroglutamic acid	M156T9	1521	1524	156.1	9.22044	17.2511	928239	1.1391e+06	791830	1.02233e+06	534156	707117	440836	451701	518290	419933	745067	731739	714161	684304	595859	574295	698900	734858	526426	475854	554753	678475	763128	634173	695550	528948	460061
N-Acetylaspartylglutamic acid/glutamic acid	M84T9	-	1528	84.0536	9.25965	20.0317	39831.4	17062.6	23814.9	23223.2	29954.7	16899.3	16514.1	16922.7	14016.8	13032.5	18921.9	20297.6	18870.9	10789.9	19283.5	16523.8	22817.1	13461.9	13017.3	9978.35	18586.7	19992.9	21894.6	17334.7	21828.2	21274.1	11227
Unknown_30	M292T9	-	1543	292.101	9.37239	11.6746	91361.2	80150.4	130339	96519	54528.4	87924.9	109618	112321	103345	66637.3	79309.3	91866.3	92603.5	114238	83539.9	117303	179014	150823	70823.7	58024.6	107152	98113	119989	98995.6	100939	91412.1	83056.4
Unknown_31	M252T9_2	-	1549	252.009	9.41928	10.8745	4451.07	3588.37	2955.69	4269.39	4278.35	3292.14	3849.69	3946.13	2908.74	2202.97	2772.85	3889.55	2688.98	2491.65	3733.84	3116.18	3624.67	2983.61	4521.25	3065.92	3258.42	3578.65	3941.51	4138.88	3879.34	3054.17	3436.08
Cysteine	M220T9	1550	1550	220.099	9.42294	24.1645	45085.4	48552.1	53422.3	33330.1	33583.2	28410.4	28654.7	29362.4	49377.5	29627.1	51522.5	63935.7	101594	97571.2	51710.1	70270.9	44721.8	41367.9	34241.3	42465.2	57710.9	59707	72864.7	76883.6	53588.2	45062.8	38016.6
Creatinine	M329T9	1553	1554	329.143	9.45639	26.038	98288.8	118221	151424	126209	38776.7	77786.2	87364.8	89519.3	48988.7	72415.5	36164.6	53398	121220	109440	85466.3	88306.6	84558.1	102824	48349.5	57671.9	87457.4	48185.6	89609.7	52254.8	51512.9	80091.3	75473.5
2-Hydroxyglutaric acid	M247T10_2	-	1565	247.091	9.53935	12.9784	21467.7	24298.3	14466	25025.4	23496.4	16280.2	17133.4	17557.2	9804.48	13307.2	17244	22142.5	28180.2	19113.4	18786.3	22189.5	16956.4	20956.2	16721.8	14157.6	18125.5	17728.5	21928.7	21366.6	19429.9	17648.2	14829.5
Proline+CO2	M142T10	-	1585	142.104	9.6874	16.2921	64752.3	47202.8	43687.3	98672.2	27321.3	45797.1	110947	113683	23054.8	48711.5	24556.6	21660.7	22950.2	38044	38703.2	18151.3	15258.5	18930.6	14554.3	19142.6	30556.8	44994.5	33225	33622	43930.9	38292.9	31223.1
Phosphoenol pyruvate	M369T10	1592	1591	369.047	9.74185	19.1287	11160.6	17769.8	33058.4	15094.4	10106.5	59307.1	53239.4	54552.9	35893.2	13306	11342.8	38151.5	12997.5	10512.1	8790.31	24947.4	192447	124020	23884.4	30316.7	43302.5	44393.8	56141.5	33826.4	45053.2	37677.5	32877.8
Glutamic acid	M246T10	1614	1613	246.102	9.90491	7.25332	482556	553651	485774	555183	260362	248566	250624	256802	326526	162852	129765	272939	332401	172803	193881	227030	552820	296237	122218	204262	317418	301701	326839	317979	311598	259725	299372
Unknown_32	M329T10_1	-	1621	329.095	9.96194	17.1485	74905.3	45034.9	49332.7	35672.3	1899.56	150641	56774	58174.6	59951.1	57111	49381.7	57926.9	47465.8	58103.7	40288.2	50321	30590.7	40076.7	68488.4	35061.7	47355.7	60630.4	61534.9	54396	63659.6	43230.8	41763.9
Phenylalanine	M192T10	1629	1632	192.106	10.0423	10.9215	180332	233106	138183	303679	171575	127113	124251	127315	125668	148885	157368	135922	242692	225190	160499	153956	112493	98868.5	101737	87179.5	159475	159650	174841	192692	161587	150229	136984
Unknown_33	M403T10	-	1638	403.128	10.086	19.8504	10870.7	2448.85	4559.91	3728.07	8519.89	4261.35	8959.37	9181.73	4738.06	6607.75	3500.57	6811.09	6539.35	6077.2	5102.97	2469.68	3290.12	1781.84	2479.84	4144.91	3029.97	5636.55	5559.42	4157.65	5419.3	4558.94	5222.23
Unknown_34	M252T10_1	-	1644	252.082	10.1376	16.8916	3041.57	1448.35	2849.22	1365.69	1649.53	2095.43	4030.81	2131.72	1828.87	3433.67	2377.96	1913.89	2767.64	3787.86	1298.99	5691.17	1142.64	1726.66	2493.8	1741.87	3589.29	3501.37	3061.7	2467.63	2413.85	3154.69	2494.46
Unknown_35	M171T10	-	1649	171.101	10.1677	22.9168	149167	123403	119038	75572.8	3340.51	271082	94715.3	97050.8	138476	104152	109062	143045	97488.1	155163	72063	107833	71586.5	99621.2	117756	70297	96406.8	127862	123513	136837	146439	78309.3	88438.9
Pyrophosphate	M451T10	1653	1654	451.096	10.2032	59.3512	980567	986882	1.23287e+06	751821	112219	803799	213382	218642	314120	316050	667335	1.35775e+06	770422	682991	679301	753109	632156	477661	301377	732483	261720	740148	1.24061e+06	614047	604916	301747	309795
Unknown_36	M257T10	-	1656	257.151	10.2216	13.772	33286.3	40294.5	39077.5	32915	31236.5	26574.7	24094.9	24690.3	24117.2	23906.3	27208.1	37826	26785.7	31941.1	36514.2	23325.1	29648.1	28010.6	28839.7	27643.7	33906.6	34156.1	37275.1	33310.4	35442.9	27592	24858.4
Tridecanol	M333T10	1667	1666	333.099	10.3099	49.4626	95387.8	13533.6	32201.5	73213.2	36213.8	25447.9	25222.4	25845.5	6249.3	51462.3	54142.7	38167.1	3512.32	9104.26	36156.2	6178.41	22910.3	9078.55	5376.12	22137.7	11010.1	35341.6	12943.8	10361	35918.7	25373.1	25347
Taurine	M326T10	1668	1674	326.098	10.3546	45.5688	447606	625921	707798	472417	194374	618582	114070	316883	341386	289778	284278	544256	454909	529367	245636	384241	776713	442298	231798	197037	277738	515027	623044	150387	410027	231315	330639
Unknown_37	M173T11_1	-	1708	173.104	10.6168	13.0205	60937.3	59279.5	39885.6	81827.3	34261.9	55379.1	59807.9	61283.3	56159.6	54825.8	43893.2	47199.8	43362.2	32875.9	45329.8	38067.9	39553.8	32052.7	66131.2	49763.2	66135	52082.5	59762.6	44668.2	53303.3	48800.2	54775.2
Unknown_38	M260T11_1	-	1709	260.131	10.6269	8.83541	31938.2	105317	18650.3	131010	23079.8	12603.5	26409.7	27062.1	14063	97841.4	7287.2	6752.46	14891.1	10524.1	7067.55	48863.4	12260.3	8415.82	5412.02	34297.3	29969.5	28341	32588.5	25742.1	29282.2	25313.6	27719.8
Ribitol	M217T11_1	1712	1710	217.1	10.6382	9.26566	2.35467e+06	2.0232e+06	1.93273e+06	1.99229e+06	2.34252e+06	1.94535e+06	1.9203e+06	1.96762e+06	1.91113e+06	1.95032e+06	2.27368e+06	2.19006e+06	2.06637e+06	2.22564e+06	2.07706e+06	1.94876e+06	1.80429e+06	1.84606e+06	2.08114e+06	1.97352e+06	2.04727e+06	2.1548e+06	2.31682e+06	2.07363e+06	2.19123e+06	1.95785e+06	1.71785e+06
Glycerol 3 phosphate	M357T11_1	1750	1750	357.1	10.9329	9.79061	584740	662333	727300	596043	640116	643940	446246	457244	319765	396497	478706	687640	693405	644974	492329	433788	619127	883013	493845	543776	565701	591247	650879	557090	610825	527229	480785
Unknown_39	M241T11_1	-	1751	241.075	10.9402	12.8891	141612	119474	96462.8	112999	77855	187163	107455	110105	102561	103342	83612.7	74414.1	86453.4	113922	80452.9	63456.9	44272.4	65255.9	81838.4	55490.1	98111.9	101206	109190	102488	114000	80561.1	82279
Unknown_40	M193T11	-	1751	193.057	10.9429	17.7116	140556	95968.9	75041.7	93453.3	38687.8	163126	88361.1	90540.1	86847.3	90179.3	64610.8	62473	68841.6	88768.2	68511.6	47440.8	28879.7	47665.8	65102.6	38273.6	77743.9	90544.5	87838.3	88873.8	100014	60565.2	64818.9
Unknown_41	M267T11	-	1752	267.053	10.944	10.5779	20555.7	13799.6	10988.5	15904.4	11305.7	21271.9	14000.1	14346.7	13310.7	12437.7	9768.01	11162.6	8519.07	12403.4	10868.7	6613.92	8899.12	4744.53	10892.3	6440.08	11935.3	14689.7	13278.2	11289.3	15243.2	13673.4	12960.6
Unknown_42	M182T11	-	1753	182.047	10.9519	15.966	6274.84	5592.29	5585.81	5336.28	2447.58	4928.04	4020	4120.64	4712.3	5167.85	6857.3	5195.47	6884.63	5615.6	5192.25	5892.02	4197.28	5013.43	6444.55	6238.68	6024.49	6550.75	7193.05	4769.47	5682.85	4586.52	5677.52
Unknown_43	M459T11_2	-	1767	459.08	11.0645	17.0092	2558.82	7392.76	5883.83	2371.21	2377.53	5881.58	4221.88	4327.5	2152.42	1180.59	3563.46	4637.36	3983.58	3551.72	3327.98	3992.7	16099	15867.6	3289.01	4770.52	4828.63	5511.42	7936.46	5726.73	5639.17	5890.66	5275.49
Glutamine	M156T11	1766	1771	156.1	11.0924	7.37086	1.70516e+06	1.7745e+06	1.01002e+06	2.0317e+06	1.90946e+06	771078	1.08535e+06	1.1121e+06	1.36854e+06	1.33755e+06	1.14554e+06	1.06534e+06	1.03955e+06	794923	1.07742e+06	1.02121e+06	992906	634558	1.22859e+06	1.36868e+06	1.64963e+06	1.35366e+06	1.39856e+06	1.57948e+06	1.43341e+06	1.51019e+06	1.39789e+06
Ethanolaminephosphate	M172T11_1	1774	1776	172.092	11.1373	17.2512	25264.3	46502.3	29788.5	54111.1	44958.6	36269.5	40273.8	41267.8	31654.2	22509	23314.3	30836.9	36641.8	35781	20777.2	31002.4	56636.8	66869.7	37244.3	28952.5	46499.7	33793.2	50615.4	32980.3	35113.8	44228.3	45491.8
Glyceric acid 3 phosphate	M357T11_2	1791	1795	357.094	11.2654	10.4155	35724.9	103167	74676.2	41710.7	5870.83	74939.8	57199.6	58610.7	37550.4	32185.6	43180.6	73225.4	58197.2	49990	51313.6	40240.6	196954	185104	51073	61994	72235.8	73973.6	83092.5	68251.5	79894.2	65865.4	62072.5
Unknown_44	M462T11	-	1798	462.139	11.2982	17.7622	10868.8	7157.98	6863.31	4436.29	6138.92	26505.1	13041.9	13364.8	11798.7	7871.36	7143.82	8784.61	5687.56	8753.48	4990.91	6954.93	8323.09	11771.1	12520.7	4425.39	9123.53	10245.7	9160.3	10051.1	10426.3	6237.02	7330.68
Unknown_45	M437T11	-	1805	437.179	11.3455	10.0563	26106.5	13636.2	24872.3	43877.8	63784.8	24712.1	28079.7	28773.3	11485.4	16289	16110.9	27043.5	8726.77	13057.8	22062.7	9987.89	20429	21707.1	10053.6	10913.6	35959	45923.5	36746.8	36965.9	43659.8	43785.6	42560.6
Citric acid	M273T11_1	1804	1807	273.1	11.3586	6.20094	2.24188e+06	1.88618e+06	1.82694e+06	1.92949e+06	2.4351e+06	1.35485e+06	2.57312e+06	1.63653e+06	1.40221e+06	1.82698e+06	1.7235e+06	2.48424e+06	2.36549e+06	2.03405e+06	1.5925e+06	1.94088e+06	1.69232e+06	2.15852e+06	2.14978e+06	2.05817e+06	9.36736e+06	9.39472e+06	1.02943e+07	8.96385e+06	9.39613e+06	8.92416e+06	8.44874e+06
Ornithine	M142T11_2	1806	1809	142.101	11.3747	14.8353	507975	547640	291868	513439	250920	267849	255255	261547	251419	288050	248221	187939	451509	345890	264064	240887	207080	209552	178829	152568	342578	264716	350573	299251	274086	251137	243711
Unknown_46	M421T11	-	1810	421.187	11.3836	22.2588	139533	75249.9	111653	197183	157402	72812.6	95648.1	98006.6	31200.1	104006	79524.3	103618	62482.2	48218.2	71418.7	42702.6	56607	59961	37702.1	73234.8	94329.7	157794	107344	92778.5	154938	145495	137671
Unknown_47	M265T11	-	1815	265.078	11.4229	10.4493	73231.3	66441	157918	233373	41668.8	29651.7	58043.9	59475.8	59066.6	25421.9	46776	39085	29275.5	8421.44	33373	66800.4	107189	70868.8	1537.72	40711.3	56255.9	59235.6	64991.7	54822.5	62788.9	53851.9	47229.6
Galactose	M217T11_2	1815	1822	217.1	11.4786	68.437	2.46298e+06	160803	2.02948e+06	2.7025e+06	2.64869e+06	542229	1.42261e+06	1.45767e+06	189575	2.10161e+06	4.07472e+06	3.67893e+06	177483	310395	2.8699e+06	165671	2.0052e+06	537230	295846	3.41695e+06	396172	2.40023e+06	442524	395841	2.51833e+06	2.23322e+06	2.01585e+06
Anhydrosorbitol	M217T12_2	-	1841	217.1	11.6137	9.40132	978561	1.08568e+06	933004	873711	1.02066e+06	525451	533910	547068	593018	482293	830091	727172	881616	950012	921372	610171	461854	597012	675578	727484	687955	760592	770152	726926	765885	653968	594139
Tetradecanoic acid	M285T12	-	1846	285.199	11.6576	13.9724	77736.1	116289	67744.4	59141.8	89175.7	59453.7	44513.1	45611.6	77268.1	72131.7	132300	187236	68735.2	97553	77806.3	97135.6	74182.7	163995	159162	139509	97347.5	106627	108506	89467	103806	86615.8	71501.1
Lysine	M174T12_2	1849	1851	174.108	11.6911	40.3608	178914	187486	130348	133123	39097.7	260610	163409	167437	78599.9	88910.8	96063.3	95396.5	149909	161205	87688.1	148295	138373	243778	82678.3	40120.6	92608.9	141496	193828	111514	124493	75596.1	55433.7
Glucose	M217T12_3	1879	1876	217.1	11.8763	8.70429	5.94052e+06	6.06069e+06	5.66951e+06	6.16869e+06	6.02968e+06	5.63538e+06	3.8293e+06	3.92366e+06	6.16356e+06	5.7476e+06	7.13208e+06	7.24769e+06	7.09982e+06	7.50234e+06	6.30064e+06	6.98227e+06	5.48615e+06	7.6909e+06	7.88769e+06	7.19265e+06	7.15193e+06	6.18697e+06	7.21124e+06	6.5281e+06	6.18707e+06	5.95811e+06	5.79863e+06
Allantoin	M518T12_1	-	1891	518.251	11.9951	19.3771	126491	32547.3	33275.5	37312.2	31305.9	8072.45	101577	104081	1887.47	79821.4	36663	27557.3	80349.5	75980.1	85371.5	29149.2	22945.8	16797.8	48324	68138.1	86154.6	50636.2	58901	61444.1	54840.1	73995.4	74580.1
Phenaceturic acid	M250T12_1	-	1895	250.053	12.021	19.8418	15162.9	7210.17	8551.72	1644.88	12424.7	12962.8	9322.81	9554.12	8255.75	7410.37	1407.2	1674.98	3576.59	2728.29	2562.95	6191.36	2284.47	4379.89	5083.49	1781.88	7568.66	6544.65	6530.27	7490.12	6405.84	5085.42	4148.86
Lysine	M174T12_1	1913	1907	174.101	12.1054	16.7462	1.08176e+06	935329	558135	786559	1.01527e+06	720195	800512	820240	674436	813941	444682	348084	731495	685762	605246	623566	558375	593477	656337	528439	852028	691259	885472	844759	728873	625215	560864
Histidine	M254T12	1914	1914	254.137	12.145	14.4054	221700	229338	131790	246438	238181	67021	125513	128608	131152	131739	99416.9	91284.8	167582	149377	133321	120776	84297.2	71058.1	104857	100895	183622	130313	173450	146312	139862	142610	126920
Unknown_3	M164T12_3	-	1930	164.053	12.2496	11.8745	10524.3	8537.02	5332.33	9037.32	2968.21	5472.17	5590.53	5729.87	5105.9	4815.89	5643.78	3983.57	6177.58	8152.35	4882.07	3738.72	4792.59	4580.97	3922.91	3287.25	6535.53	6043.36	6719.08	6559.73	4648.29	6407.19	5714.31
Tyrosine	M218T12_1	1934	1931	218.1	12.2514	8.05903	1.47362e+06	1.29113e+06	1.00851e+06	1.77929e+06	859285	851117	898610	920756	728893	923626	886967	818176	1.2053e+06	1.36963e+06	899902	934043	943713	704825	784547	765358	1.09536e+06	1.09216e+06	1.15938e+06	1.13538e+06	1.12308e+06	995376	917417
Unknown_48	M402T12_1	-	1952	402.094	12.3802	17.3884	6715.05	1875	914.091	1166.71	847.557	7763.61	4551	4664.73	6330.27	5613.41	485.933	263.408	882.427	887.944	691.432	1147.9	957.625	744.044	698.769	221.665	2373.43	2316.87	2431.76	3199.28	2436.11	1815.56	2178.78
Glucose	M204T12_1	1956	1956	204.1	12.4123	27.8957	2.93788e+07	1.27182e+07	2.80617e+07	3.02877e+07	2.97629e+07	2.26523e+07	1.94208e+07	1.98994e+07	1.49329e+07	2.94164e+07	3.55916e+07	3.70743e+07	9.47322e+06	1.55408e+07	3.18201e+07	1.26208e+07	2.73212e+07	2.48802e+07	1.56327e+07	3.4323e+07	1.7784e+07	3.13812e+07	1.84907e+07	1.65163e+07	3.13069e+07	3.02687e+07	2.90649e+07
Unknown_49	M332T12_2	-	1956	332.167	12.4126	4.88502	174777	147339	163817	166488	176781	141323	118155	121068	149126	177186	195696	210075	177277	191452	182862	162198	153087	186390	201357	206171	176458	177173	187075	158273	173118	174165	175963
Unknown_50	M361T12_1	-	1957	361.173	12.413	17.3715	348520	412776	340573	357957	356743	352285	231240	236940	406168	360599	403777	431898	621968	590826	368691	545481	325788	507621	635200	424787	490703	353224	540101	441682	369127	370949	369967
Unknown_51	M260T13_2	-	1986	260.092	12.6012	13.9313	15349.9	23028.2	28391.3	36569.2	18411.2	7655.04	13193.5	13520.2	8711.9	7219.85	8592.67	9052.89	10503.4	13930.2	9923.99	11690.7	6644.98	3718.63	3150.86	4131.3	13726.4	13503	12326.5	12979.4	11798.7	9930.34	9537.18
unknown_52	M174T13_1	-	2000	174.104	12.6836	18.6495	33493.5	33636.3	79487.7	72373.3	1325.79	25231.7	62198.4	63732.7	76839.4	36096.9	37728.9	40188	22432.8	24889.5	20594.9	90698.6	137370	29276.9	21056.4	7877.71	59716.4	49032.7	71789.5	63548.9	54190.6	48503.2	41319.5
Sim to inositol	M305T13_2	2009	2009	305.112	12.7497	14.0977	87330.4	109027	154446	137226	132690	101030	83143.1	85193.5	76387.1	83013.9	73677.5	84600.8	90798.9	100577	58405	87131.9	84162.4	101671	70658.2	65090.4	98783.2	95547.7	115603	101928	95192.2	81312.2	75074.7
Unknown_53	M393T13_2	-	2010	393.133	12.7544	11.7523	18025.4	19435.7	26348.4	20531.7	15967.5	28696.2	21547.3	22079.9	15078.7	16833	15204.5	17936.4	14736.5	24585.6	14880.3	17016.8	15468.2	24985.5	12827	15328.4	18388.9	17558.9	20840.1	18887.2	18852.4	14436.6	16014.6
Xanthine	M353T13_3	2017	2017	353.101	12.7924	10.7295	166830	187821	151778	163422	133846	124828	67365.4	69027.1	106292	69212.2	557.293	65544.5	107900	26926.9	504.697	94609.5	164316	214100	573.307	75625.2	114323	111699	128950	103597	116446	100448	93301
cis-9-Hexadecenoic acid	M311T13_2	2028	2026	311.198	12.8541	10.2196	22123.4	54203.6	18117.8	15339.5	21992.8	13703.7	11434.5	11717.9	49517.4	25495.9	146491	341515	35726.3	40950.7	22745.3	85259.9	39672.3	213725	221644	159031	83374.7	88994.3	95081.2	84530.8	81126.9	78761	68020.9
Palmitic acid	M313T13	2046	2046	313.201	12.9749	11.0455	955076	1.0779e+06	898818	769815	1.21318e+06	772623	593457	608083	831954	820249	1.36306e+06	1.68013e+06	872271	1.00749e+06	932670	954666	865052	1.61929e+06	1.59574e+06	1.51429e+06	1.02617e+06	1.16077e+06	1.21053e+06	1.05706e+06	1.15605e+06	982186	874591
Myoinositol	M217T13	2080	2076	217.1	13.1697	10.0679	706882	744824	864561	741811	1.20146e+06	851430	702998	720323	709249	681151	680970	870465	816698	933180	707870	545060	795866	1.11846e+06	628710	741289	782790	844924	895045	827103	867968	730278	667303
Uric acid	M441T13	2094	2088	441.18	13.2439	8.72953	1.01509e+06	952112	765194	703283	742577	1.08776e+06	702416	719727	476199	531179	1.0189e+06	1.47099e+06	1.46187e+06	1.30227e+06	1.02066e+06	418061	714398	990448	878286	731526	1.01467e+06	1.008e+06	1.14241e+06	947798	1.03828e+06	953432	863855
Indole 3 propionic acid	M202T13	-	2095	202.094	13.2842	12.2732	110373	55993.1	12395.1	23490.8	35301.1	18205.4	16358	16762.7	14658.4	37163.1	13670.7	10731.4	11433.8	8644.44	9632.78	7194.7	3321.78	3900.2	3280.4	5438.61	17439.1	18788.6	20260.6	17327.1	20112.2	16076	14225
Unknown_54	M353T13_1	-	2111	353.105	13.3877	25.7664	116379	179129	90740.9	174072	154326	52883.2	109239	111932	62965.5	35894	39903.1	23268.2	59755.9	40666.5	88117.2	45338.1	88027.4	53692.3	31888.5	24616.3	94362.3	90042.5	120022	83091	78390	105733	47756
Octadecanol	M327T14_2	-	2143	327.226	13.5802	18.0155	20423.8	24182.1	27222.2	20043.6	28224.8	15894.6	15521.3	15905.3	16051	15982.2	21635.5	25847.4	17440.1	23679.7	26328.5	16613.8	21513.1	20676.2	23109.2	20701.7	18573.4	18972.2	27448.2	18923	23800.8	20270.6	16569.4
Unknown_55	M215T14	-	2154	215.102	13.659	11.1325	257745	162954	248430	223616	14199.2	602498	257132	263470	254874	230899	218898	249959	135366	172539	130019	205400	400161	353732	219104	130961	241628	293251	296246	294459	295511	245394	230284
6-Hydroxy-α-methylnaphthaleneacetic acid	M243T14_2	-	2154	243.1	13.6595	12.269	342354	211442	329237	281136	12442.2	781923	336709	345008	319156	315446	286056	328985	179387	228947	173891	279145	538495	461017	278435	178278	315078	383213	384990	397264	398821	319044	298252
Linoleic acid	M337T14	2219	2210	337.213	14.0012	10.0471	123101	202298	129737	127117	220310	84410.6	87485	89642.5	84450	105088	297191	248362	165431	152957	126222	140152	104117	202883	201161	221181	130079	159034	163423	130430	157847	139462	134686
9-Octadecenoic acid	M339T14_2	2221	2215	339.249	14.0279	9.91338	213536	400146	215997	200371	235307	184431	201666	206637	246139	229267	664447	781526	332892	332278	226390	416211	268144	807865	827023	731746	381494	427263	445709	390856	434809	366819	338394
Tryptophan	M202T14	2217	2215	202.1	14.0346	12.0669	707431	743674	817922	970141	894390	313791	690678	707700	463897	680759	795070	798031	1.04885e+06	1.15569e+06	1.14226e+06	1.45681e+06	1.04819e+06	1.13143e+06	1.40588e+06	972593	1.00894e+06	946982	1.11569e+06	1.03697e+06	1.01901e+06	849112	778272
Stearic acid	M341T14	2243	2242	341.287	14.1645	7.21852	1.09198e+06	1.04089e+06	1.13141e+06	926650	1.15731e+06	892867	641781	657598	794495	854903	941224	1.04024e+06	816719	974403	1.17945e+06	778571	1.00752e+06	1.01212e+06	987288	975070	962722	1.06075e+06	1.06626e+06	1.00307e+06	1.03782e+06	964364	862291
Unknown_56	M246T14	-	2278	246.115	14.3539	76.3895	108440	9762.69	142770	211816	30664.9	4215.92	46385.2	47529.9	5800.33	105056	115408	88125.1	9456.97	14611.8	163939	10984.3	52912.9	13231.5	8694.07	164030	7985.21	64816.1	10103.5	8360.19	68495.9	68253.4	84595
Unknown_57	M412T14_1	-	2289	412.102	14.41	17.4896	5007.81	4569.16	6710.64	7042.73	7401.4	1634.86	5946.27	6094.38	10003.9	7251.28	8989.82	6223.02	11558.3	11414	9227.09	17792.4	6384.53	7571.01	11504.7	10784.6	11419.8	8175.3	10283.5	8787.26	8717.37	7299.94	7177.75
Cystine	M266T14	2291	2289	266.058	14.4101	14.5216	20914.4	12685.2	16632.2	17742.3	17827.3	3606.91	16869.6	17286.9	22870.6	19188.7	18724.4	15366.6	30193.5	29459.5	23517.2	40673.5	15432.7	17008.8	29683.6	28258.7	24425.1	18769	25237.9	21795	20673.4	17960.3	17706.2
Unknown_58	M411T14_1	-	2289	411.112	14.4104	18.6031	20594.8	14502	16163.1	20764.9	22185.6	3184.82	17392.3	17822.5	26722.3	19909.6	22203.9	18201.7	33051.8	31932.9	26297.2	50553.6	17033.7	19061.9	33063.2	32300.6	31005	18926.8	27996.5	28122.9	23842.4	25464.8	19026
Unknown_59	M413T14_2	-	2289	413.102	14.4113	14.5322	4723.7	3094.24	4963.91	6051.9	5506.12	841.729	5377.28	5511.36	6802.43	5635.51	5384.16	5532.47	8034.51	8892.1	7889.44	13077.7	5017.49	6294.52	9960.64	8597.7	7780.08	6645.32	7102.07	7133	4820.39	6218.17	6142.83
Unknown_60	M536T14_1	-	2300	536.305	14.4708	25.826	4546.96	5235.85	5871.34	1437.56	340.163	2335.69	11294.2	11574	4396.52	7664.01	937.281	10649.7	674.438	6039.55	3632.49	2326.01	2608.9	10623.3	2596.73	2372.1	6125.21	10166.2	6029.5	5486.37	8240.66	5799.44	5675.91
Unknown_61	M424T15_2	-	2318	424.126	14.5659	13.8159	10974.5	7471.09	8514.32	6573.88	9421.89	10095.9	12456.1	12764.6	9599.3	6870.91	9579.21	11306.6	10999.7	10663.4	9081.03	6723.68	6753.01	9949.91	8509.42	7844.19	10079.5	9832.8	11270.2	8638.21	10082.1	8221.97	7529.72
p-cresol glucuronide	M375T15_2	-	2400	375.109	15.2	43.7169	188357	71138.6	50278.4	18129.3	19642.5	75596.7	51990	53272.8	32395.4	4927.09	4684.24	4001.68	2277.12	3385.46	3593.13	5202.43	2079.15	3054.54	1437.38	2912.67	5697.18	37152.7	36148.4	17898.7	37293.1	29373.7	25562.4
Unknown_62	M362T15	-	2448	362.128	15.2568	43.1877	105326	39569	66089.1	39369.3	861.852	314253	91952.8	94220.3	217780	159218	27749.6	50713.1	29608.8	24337.9	37490	47095.9	169819	170233	173495	63073.8	127614	70262.7	110432	37371.8	59495.4	141746	142568
Uridine	M578T15_1	-	2453	578.261	15.276	14.8781	30439	20453.1	27547.7	16539.1	215.896	126970	38927.7	39888.5	52857.3	33192.7	20596.1	29083.9	15732.1	19830.3	16182.2	18254.9	44641.5	64525	51750.7	21214.4	37005.2	36115.7	37982.4	23984.8	31584.5	33871.3	38399.8
Serotonin	M174T15_3	-	2462	174.109	15.3728	21.5566	23788.8	175687	115561	5237.81	1208.29	61347.8	49759.7	50987.5	21938.5	6286.61	13035.3	126570	2717.51	56000.8	156806	85236.6	99945	36907.9	63694.4	52244	76663.9	68869.9	92677.4	88675.7	77389.5	55890.6	50456.6
Inosine	M541T16_1	2582	2578	541.152	15.9305	14.8346	11290.2	6770.89	7098.99	11592	10182.3	2441.73	2780.7	2850.8	3320.86	261.785	135.879	2154.63	15826.5	2577.44	775.632	10048.8	7984.84	12125.7	3.45871	3228.63	5820.35	6328.26	6538.23	4258.94	5736.97	5503.48	4703.62
Unknown_63	M254T16	-	2606	254.087	16.0733	13.749	108912	41972.5	16312.8	8984.28	71145.6	12213.7	7409.43	7593.59	8811.2	2562.16	3983.54	1235.99	1842.95	695.767	648.074	684	900.041	976.8	267.171	885.965	11965.2	14200	13058.6	11195.9	15415.3	13255.2	10317.2
Sucrose	M361T16	2622	2613	361.122	16.1125	9.60293	64203.6	60123.3	67780.4	53039.3	83403.5	32490.5	45026	46137.1	29705.1	24628.9	25645.6	70831.8	25585.7	59883.1	35208.7	15186.3	24623.3	18755.8	31429.4	29563.1	45480.5	49616	49489.3	45653	49822.9	41301.9	38660
Oleic acid, 2,3-bis-propyl	M397T17	-	2748	397.281	16.8218	18.9438	10299.7	8445.04	5161.43	4260.35	5485.2	8872.16	7142.21	7319.79	5702.26	13921	41467.2	25288.9	19498	12129.3	17941.2	7151.25	7162.71	26476.6	28887.3	28190.1	13388.6	14372.6	17326.8	10334.9	14925.1	11592.3	10828
Unknown_64	M357T18_1	-	3012	357.092	18.0721	16.0048	165893	100458	100810	100360	127882	80662.4	96409.5	98786.8	69970.9	115494	129928	146887	134828	169489	107485	104299	73387.6	116524	122899	112682	115870	118397	145809	100351	116302	98213.7	91991
Unknown_65	M315T18_2	-	3042	315.079	18.213	16.697	17777.4	77677	77268	12160.8	12086.1	38785.7	45685.7	46813.1	24864	4520.34	39001.2	111165	36573.5	36724.8	83797.6	27839.9	208708	34014.1	31695.3	37426.6	49020	52852.5	62484.9	40169.5	48698	46632.6	38351
Tocopherol	M502T19	-	3148	502.404	18.7069	22.6262	27987	22233.9	9773.58	18265.7	9604.52	9342.16	12829.6	13147.3	10065.8	26531.9	21463.7	14264.1	32466.6	30442.7	25221.1	20819.5	5060.89	9922	17203.9	11311	16375	12666.4	19654.8	17408.1	13592	12809	9983.87
Unknown_66	M355T19	-	3190	355.284	18.8953	9.89404	29110.8	26681.6	24521.3	24380.7	38983.4	16259.8	20358.1	20861.3	19304.1	24964.4	36130.6	33308.6	37688.2	35648.1	30594.2	21039.3	13112.4	18098.5	20021.5	23941.2	25464.1	29007	27394.7	29904	28976.3	26208.2	22166.2
Cholesterol	M329T19	3188	3190	329.3	18.8967	14.546	1.77567e+06	1.33823e+06	1.08357e+06	1.20662e+06	1.66345e+06	766161	975546	999587	804900	1.1955e+06	1.71942e+06	1.5503e+06	1.55237e+06	1.5573e+06	1.43086e+06	1.02808e+06	654129	808387	864366	926622	1.13404e+06	1.38289e+06	1.35138e+06	1.3854e+06	1.41502e+06	1.11567e+06	945819
